# Supplementary material for: Genotypic and Phenotypic Diversity of Herpes Simplex Virus 2 within the Infected Neonatal Population
Source: mSphere. 2019 Feb 27;4(1):e00590-18. doi: 10.1128/mSphere.00590-18 (PMC6393728; doi:10.1128/mSphere.00590-18)
Supplement: TABLE S2 [file mSphere.00590-18-st002.xlsx]

## Sheet: Sheet1
Table S2. Number of nucleotide and amino acid (AA) differences observed in each set of neonatal or adult HSV-2 genomes.
Gene*	ORF length in NT^	protein length (#AA)	10 Neonatal # NT diff.^	10 Neonatal # AA changes	10 Neonatal %AA diff.	10 Neonatal dN/dS ratio	10 Adult # NT diff.	10 Adult # AA changes	10 Adult %AA diff.	10 Adult dN/dS ratio	58 Adult # NT diff.	58 Adult # AA diff.	58 Adult %AA diff.	58 Adult dN/dS ratio
UL1	675	225	5	2	0.9	0.7	3	2	0.9	2	10	6	2.7	1.5
UL2	1005	335	7	4	1.2	1.3	10	3	0.9	0.4	14	5	1.5	0.6
UL3	669	223	1	0	0	0	2	0	0	0	8	3	1.3	0.6
UL4	606	202	5	2	1	0.7	6	2	1	0.5	10	2	1	0.3
UL5	2646	882	18	4	0.5	0.3	21	3	0.3	0.2	43	11	1.2	0.3
UL6	2037	679	9	3	0.4	0.5	6	3	0.4	1	26	11	1.6	0.7
UL7	891	297	4	1	0.3	0.3	5	2	0.7	0.7	15	6	2	0.7
UL8	2259	753	13	5	0.7	0.6	18	7	0.9	0.6	39	18	2.4	0.9
UL9	2616	872	9	3	0.3	0.5	14	4	0.5	0.4	35	11	1.3	0.5
UL10	1404	468	5	1	0.2	0.3	6	1	0.2	0.2	19	5	1.1	0.4
UL11	291	97	1	0	0	0	4	2	2.1	1	6	3	3.1	1
UL12	1863	621	6	4	0.6	2	14	9	1.4	1.8	42	24	3.9	1.3
UL13	1557	519	8	2	0.4	0.3	6	2	0.4	0.5	20	5	1	0.3
UL14	660	220	3	0	0	0	2	1	0.5	1	3	2	0.9	2
UL15	2205	735	2	1	0.1	1	4	1	0.1	0.3	20	4	0.5	0.3
UL16	1119	373	4	2	0.5	1	5	3	0.8	1.5	8	4	1.1	1
UL17	2109	703	13	8	1.1	1.6	9	2	0.3	0.3	24	12	1.7	1
UL18	957	319	4	1	0.3	0.3	4	0	0	0	12	1	0.3	0.1
UL19	4125	1375	14	3	0.2	0.3	21	6	0.4	0.4	41	12	0.9	0.4
UL20	669	223	4	3	1.3	3	6	5	2.2	5	10	7	3.1	2.3
UL21	1599	533	4	3	0.6	3	3	2	0.4	2	11	7	1.3	1.8
UL22	2517	839	22	7	0.8	0.5	20	6	0.7	0.4	46	18	2.1	0.6
UL23	1131	377	7	5	1.3	2.5	11	6	1.6	1.2	20	12	3.2	1.5
UL24	846	282	12	3	1.1	0.3	14	4	1.4	0.4	26	11	3.9	0.7
UL25	1758	586	7	3	0.5	0.8	8	1	0.2	0.1	25	4	0.7	0.2
UL26	1914	638	11	3	0.5	0.4	18	7	1.1	0.6	36	16	2.5	0.8
UL26.5	990	330	8	2	0.6	0.3	11	6	1.8	1.2	25	14	4.2	1.3
UL27	2715	905	16	10	1.1	1.7	17	8	0.9	0.9	39	17	1.9	0.8
UL28	2358	786	14	7	0.9	1	11	5	0.6	0.8	39	15	1.9	0.6
UL29	3591	1197	27	8	0.7	0.4	32	11	0.9	0.5	83	24	2	0.4
UL30	3723	1241	19	12	1	1.7	39	20	1.6	1.1	68	35	2.8	1.1
UL31	918	306	6	1	0.3	0.2	9	2	0.7	0.3	18	7	2.3	0.6
UL32	1797	599	13	4	0.7	0.4	13	7	1.2	1.2	20	8	1.3	0.7
UL33	393	131	2	0	0	0	1	0	0	0	5	1	0.8	0.3
UL34	831	277	8	4	1.4	1	7	2	0.7	0.4	15	5	1.8	0.5
UL35	339	113	0	0	0	0	2	1	0.9	0	6	4	3.5	2
UL36	9369	3123	65	31	1	0.9	73	33	1.1	0.8	181	82	2.6	0.8
UL37	3345	1115	13	8	0.7	1.6	27	16	1.4	1.5	54	25	2.2	0.9
UL38	1401	467	10	8	1.7	4	22	9	1.9	0.7	38	15	3.2	0.7
UL39	3429	1143	64	22	1.9	0.5	72	25	2.2	0.5	118	49	4.3	0.7
UL40	1014	338	6	2	0.6	0.5	4	0	0	0	13	3	0.9	0.3
UL41	1479	493	6	1	0.2	0.2	13	2	0.4	0.2	26	8	1.6	0.4
UL42	1413	471	8	4	0.8	1	16	8	1.7	1	21	12	2.5	1.3
UL43	1245	415	10	6	1.4	1.5	8	6	1.4	3	27	17	4.1	1.7
UL44	1443	481	13	6	1.2	0.9	12	7	1.5	1.4	23	15	3.1	1.9
UL45	519	173	1	1	0.6	0	3	1	0.6	0	6	3	1.7	1
UL46	2169	723	20	9	1.2	0.8	18	7	1	0.6	40	17	2.4	0.7
UL47	2091	697	14	6	0.9	0.8	13	9	1.3	2.3	43	20	2.9	0.9
UL48	1473	491	6	3	0.6	1	7	2	0.4	0.4	18	8	1.6	0.8
UL49	903	301	19	7	2.3	0.6	17	7	2.3	0.7	30	12	4	0.7
UL49A	264	88	3	1	1.1	0.5	6	2	2.3	0.5	8	2	2.3	0.3
UL50	1110	370	8	4	1.1	1	7	4	1.1	1.3	22	10	2.7	0.8
UL51	735	245	6	1	0.4	0.2	1	0	0	0	11	6	2.4	1.2
UL52	3201	1067	22	12	1.1	1.2	31	11	1	0.6	54	25	2.3	0.9
UL53	1017	339	14	8	2.4	1.3	16	10	2.9	1.7	26	14	4.1	1.2
UL54	1539	513	5	0	0	0	7	3	0.6	0.8	24	12	2.3	1
UL55	561	187	3	1	0.5	0.5	2	2	1.1	0	9	3	1.6	0.5
UL56	708	236	6	4	1.7	2	8	5	2.1	1.7	19	11	4.7	1.4
RL2	2502	834	43	22	2.6	1	33	19	2.3	1.4	48	23	2.8	0.9
US1	1245	415	16	5	1.2	0.5	14	6	1.4	0.8	38	22	5.3	1.4
US2	876	292	7	4	1.4	1.3	4	3	1	3	15	7	2.4	0.9
US3	1446	482	9	4	0.8	0.8	7	4	0.8	1.3	17	4	0.8	0.3
US4	2100	700	22	13	1.9	1.4	40	25	3.6	1.7	70	45	6.4	1.8
US5	279	93	4	1	1.1	0.3	8	4	4.3	1	11	6	6.5	1.2
US6	1182	394	7	2	0.5	0.4	8	2	0.5	0.3	18	5	1.3	0.4
US7	1119	373	10	6	1.6	1.5	11	5	1.3	0.8	27	14	3.8	1.1
US8	1638	546	12	9	1.6	3	9	9	1.6	0	28	20	3.7	2.5
US8A	441	147	4	3	2	3	2	0	0	0	7	2	1.4	0.4
US9	270	90	2	0	0	0	3	1	1.1	0.5	7	4	4.4	1.3
US10	261	87	7	1	1.1	0.2	3	2	2.3	2	6	2	2.3	0.5
US11	456	152	2	2	1.3	0	0	0	0	0	136	5	3.3	0
US12	909	303	6	4	1.3	2	6	0	0	0	11	10	3.3	10
* See Table S1 for list of strain names and genome accessions for comparisons of 10 neonatal, 10 adult, and 58 adult HSV-2 genomes.
^ Abbreviations: ORF, open reading frame; NT, nucleotide; AA, amino acid; diff., difference; %, percent; dN/dS, ratio of nonsynonymous to synonymous nucleotide changes
