# Supplementary material for: Genotypic and Phenotypic Diversity of Herpes Simplex Virus 2 within the Infected Neonatal Population
Source: mSphere. 2019 Feb 27;4(1):e00590-18. doi: 10.1128/mSphere.00590-18 (PMC6393728; doi:10.1128/mSphere.00590-18)
Supplement: TABLE S3 [file mSphere.00590-18-st003.xlsx]

## Sheet: All_SNPs
Table S3. Minor variants -- SNPs and INDELS -- detected in neonatal HSV-2 genomes (two Excel tabs)
Isolate	SNP Position in the genome	Major allele	Minor allele	Minor allele frequency	Reads supporting major allele on forward strand	Reads supporting major allele on reverse strand	Reads supporting minor allele on forward strand	Reads supporting minor allele on reverse strand	Percent reads supporting minor allele on forward strand	Percent reads supporting minor allele on reverse strand	Type of variation	Gene name
SEM02	25378	C	T	0.0614	568	134	7	39	0.152174	0.847826	Intergenic	intergenic
SEM02	34462	G	A	0.0418	887	207	39	9	0.8125	0.1875	Intergenic	intergenic
SEM02	39394	C	T	0.112	20	557	53	20	0.726027	0.273973	Intergenic	intergenic
SEM02	40897	C	T	0.0222	1737	823	39	19	0.672414	0.327586	Intergenic	intergenic
SEM02	53425	G	T	0.235	199	1260	94	415	0.184676	0.815324	Intergenic	intergenic
SEM02	53426	C	G	0.2116	213	1340	84	370	0.185022	0.814978	Intergenic	intergenic
SEM02	53427	G	A	0.2418	199	1290	101	416	0.195358	0.804642	Intergenic	intergenic
SEM02	53428	C	T	0.0374	311	1719	11	68	0.139241	0.860759	Intergenic	intergenic
SEM02	53433	T	C	0.0546	241	1550	21	83	0.201923	0.798077	Intergenic	intergenic
SEM02	53434	C	G	0.0221	253	1592	9	33	0.214286	0.785714	Intergenic	intergenic
SEM02	53435	G	A	0.2026	172	1243	72	305	0.190981	0.809019	Intergenic	intergenic
SEM02	53436	G	C	0.2128	171	1258	79	313	0.201531	0.798469	Intergenic	intergenic
SEM02	53438	A	C	0.2139	167	1249	77	312	0.197943	0.802057	Intergenic	intergenic
SEM02	53442	G	C	0.1628	182	1244	55	224	0.197133	0.802867	Intergenic	intergenic
SEM02	53444	C	G	0.1373	182	1249	47	181	0.20614	0.79386	Intergenic	intergenic
SEM02	53445	G	C	0.1632	181	1196	52	217	0.193309	0.806691	Intergenic	intergenic
SEM02	53446	T	C	0.1416	179	1180	48	180	0.210526	0.789474	Intergenic	intergenic
SEM02	53455	T	A	0.0881	228	1135	30	103	0.225564	0.774436	Intergenic	intergenic
SEM02	53457	C	A	0.0386	241	1152	12	44	0.214286	0.785714	Intergenic	intergenic
SEM02	53458	T	G	0.0373	244	1104	10	44	0.185185	0.814815	Intergenic	intergenic
SEM02	53459	A	C	0.0262	258	1083	5	32	0.135135	0.864865	Intergenic	intergenic
SEM02	53550	T	C	0.0276	1133	135	26	10	0.722222	0.277778	Intergenic	intergenic
SEM02	53556	A	C	0.1202	1196	82	162	18	0.9	0.1	Intergenic	intergenic
SEM02	71632	C	A	0.0634	348	266	30	12	0.714286	0.285714	Intergenic	intergenic
SEM02	108818	C	G	0.0531	1082	72	57	8	0.876923	0.123077	Intergenic	intergenic
SEM02	108852	A	C	0.0273	1076	172	31	4	0.885714	0.114286	Intergenic	intergenic
SEM02	110803	A	C	0.0389	587	500	8	36	0.181818	0.818182	Intergenic	intergenic
SEM02	122812	C	G	0.0348	3501	78	83	47	0.638462	0.361538	Intergenic	intergenic
SEM02	122813	G	T	0.0289	3455	79	71	36	0.663551	0.336449	Intergenic	intergenic
SEM02	122816	G	A	0.0203	3428	141	50	24	0.675676	0.324324	Intergenic	intergenic
SEM02	122817	A	C	0.0262	3263	160	61	31	0.663043	0.336957	Intergenic	intergenic
SEM02	122820	T	G	0.0761	3184	84	161	109	0.596296	0.403704	Intergenic	intergenic
SEM02	122827	G	C	0.0689	3169	150	191	60	0.760956	0.239044	Intergenic	intergenic
SEM02	122828	T	G	0.0823	3078	108	195	96	0.670103	0.329897	Intergenic	intergenic
SEM02	122829	T	G	0.0949	3086	94	204	135	0.60177	0.39823	Intergenic	intergenic
SEM02	122832	T	C	0.1169	3069	119	234	189	0.553191	0.446809	Intergenic	intergenic
SEM02	122838	G	C	0.0275	3287	243	33	69	0.323529	0.676471	Intergenic	intergenic
SEM02	122839	G	C	0.1128	3048	211	246	169	0.592771	0.407229	Intergenic	intergenic
SEM02	122840	C	G	0.1163	3001	97	252	176	0.588785	0.411215	Intergenic	intergenic
SEM02	122993	A	G	0.0822	1361	3563	376	74	0.835556	0.164444	Intergenic	intergenic
SEM02	123000	C	G	0.0985	1191	3669	472	59	0.888889	0.111111	Intergenic	intergenic
SEM02	123004	G	C	0.0611	1222	3755	279	45	0.861111	0.138889	Intergenic	intergenic
SEM02	123006	C	G	0.053	1029	3785	240	36	0.869565	0.130435	Intergenic	intergenic
SEM02	132214	A	G	0.0228	69	574	12	3	0.8	0.2	Intergenic	intergenic
CNS03	21910	T	G	0.0327	733	6	4	21	0.16	0.84	Intergenic	intergenic
CNS03	25388	C	T	0.0288	345	192	8	8	0.5	0.5	Intergenic	intergenic
CNS03	25399	C	T	0.0242	303	379	8	9	0.470588	0.529412	Intergenic	intergenic
CNS03	32756	C	T	0.033	445	727	4	36	0.1	0.9	Intergenic	intergenic
CNS03	39363	C	T	0.0208	570	512	16	7	0.695652	0.304348	Intergenic	intergenic
CNS03	43652	T	G	0.0301	300	22	9	1	0.9	0.1	Intergenic	intergenic
CNS03	62950	C	T	0.0276	35	245	7	1	0.875	0.125	Non-synonymous mutation	UL36
CNS03	62952	A	G	0.0285	34	238	7	1	0.875	0.125	Synonymous mutation	UL36
CNS03	62955	T	C	0.0376	33	223	9	1	0.9	0.1	Synonymous mutation	UL36
CNS03	62957	C	G	0.0516	34	205	11	2	0.846154	0.153846	Non-synonymous mutation	UL36
CNS03	111900	A	C	0.0274	279	253	7	8	0.466667	0.533333	Intergenic	intergenic
CNS03	111904	A	C	0.0544	249	254	8	21	0.275862	0.724138	Intergenic	intergenic
CNS03	125251	C	G	0.2164	297	47	13	82	0.136842	0.863158	Intergenic	intergenic
CNS03	132366	G	A	0.0558	49	181	5	9	0.357143	0.642857	Intergenic	intergenic
CNS03	132367	G	A	0.0426	54	257	10	4	0.714286	0.285714	Intergenic	intergenic
CNS11	14287	C	T	0.0289	1234	851	36	26	0.580645	0.419355	Non-synonymous mutation	UL10
CNS11	18524	A	G	0.2707	1162	823	439	299	0.594851	0.405149	Non-synonymous mutation	UL13
CNS11	19290	T	C	0.278	1239	739	471	291	0.61811	0.38189	Synonymous mutation	UL14
CNS11	36909	C	A	0.1087	1309	726	158	91	0.634538	0.365462	Synonymous mutation	UL22
CNS11	39354	C	T	0.0295	518	567	24	9	0.727273	0.272727	Intergenic	intergenic
CNS11	62310	G	A	0.3682	222	684	143	385	0.270833	0.729167	Synonymous mutation	UL36
CNS11	71447	A	C	0.0265	160	134	2	6	0.25	0.75	Intergenic	intergenic
CNS11	71464	C	A	0.0267	73	181	6	1	0.857143	0.142857	Intergenic	intergenic
CNS11	71465	C	A	0.1362	60	140	15	20	0.428571	0.571429	Intergenic	intergenic
CNS11	71466	A	C	0.1807	50	154	16	29	0.355556	0.644444	Intergenic	intergenic
CNS11	73273	C	T	0.3958	838	496	535	339	0.612128	0.387872	Non-synonymous mutation	UL37
CNS11	76821	T	C	0.0307	589	201	5	20	0.2	0.8	Intergenic	intergenic
CNS11	76825	A	C	0.0584	421	191	19	19	0.5	0.5	Intergenic	intergenic
CNS11	76847	A	C	0.0202	98	291	7	1	0.875	0.125	Intergenic	intergenic
CNS11	101493	G	A	0.1636	1004	888	203	167	0.548649	0.451351	Non-synonymous mutation	UL52
CNS11	108337	T	C	0.028	0	242	3	4	0.428571	0.571429	Intergenic	intergenic
CNS11	108720	C	G	0.0544	290	39	17	2	0.894737	0.105263	Intergenic	intergenic
CNS11	108723	C	G	0.023	283	48	5	3	0.625	0.375	Intergenic	intergenic
CNS11	108725	A	G	0.0226	247	48	6	1	0.857143	0.142857	Intergenic	intergenic
CNS11	108729	C	G	0.0218	250	62	4	3	0.571429	0.428571	Intergenic	intergenic
CNS11	108870	C	G	0.0225	749	164	12	9	0.571429	0.428571	Intergenic	intergenic
CNS11	109299	G	A	0.03	19	397	6	7	0.461538	0.538462	Intergenic	intergenic
CNS11	112775	G	T	0.0485	988	1736	56	83	0.402878	0.597122	Synonymous mutation	RL2
CNS11	122339	T	C	0.3908	630	744	467	415	0.529478	0.470522	Synonymous mutation	RS1
CNS11	122445	G	T	0.0905	51	163	19	3	0.863636	0.136364	Intergenic	intergenic
CNS11	122447	G	T	0.0364	25	232	8	2	0.8	0.2	Intergenic	intergenic
CNS11	122448	G	T	0.0467	18	265	7	7	0.5	0.5	Intergenic	intergenic
CNS11	131364	G	A	0.0265	55	306	1	9	0.1	0.9	Intergenic	intergenic
CNS11	136257	C	A	0.0214	947	883	22	18	0.55	0.45	Synonymous mutation	US8A
CNS11	136391	G	A	0.0729	153	1005	13	78	0.142857	0.857143	Intergenic	intergenic
CNS11	136861	G	T	0.0248	650	726	14	21	0.4	0.6	Intergenic	intergenic
CNS12	11965	G	A	0.0235	1402	920	31	25	0.55	0.45	Non-synonymous mutation	UL9
CNS12	21908	T	G	0.0248	758	145	7	16	0.3	0.7	Intergenic	intergenic
CNS12	53262	C	G	0.0229	1916	337	10	43	0.19	0.81	Intergenic	intergenic
CNS12	53420	T	G	0.0209	2656	1457	10	79	0.11	0.89	Intergenic	intergenic
CNS12	53422	T	C	0.0274	2648	1404	15	101	0.13	0.87	Intergenic	intergenic
CNS12	53424	A	T	0.0212	2568	1456	11	78	0.12	0.88	Intergenic	intergenic
CNS12	83833	T	C	0.0291	163	567	19	3	0.86	0.14	Intergenic	intergenic
CNS12	89578	T	C	0.0254	206	407	5	11	0.31	0.69	Intergenic	intergenic
CNS12	89605	C	A	0.036	260	577	10	22	0.31	0.69	Intergenic	intergenic
CNS12	94275	G	T	0.0256	715	199	3	21	0.13	0.88	Intergenic	intergenic
CNS12	106607	C	A	0.0225	303	521	12	7	0.63	0.37	Intergenic	intergenic
CNS12	108735	G	A	0.115	286	68	30	16	0.65	0.35	Intergenic	intergenic
CNS12	108737	C	G	0.0387	323	64	2	14	0.13	0.88	Intergenic	intergenic
CNS12	108739	C	G	0.0786	291	84	25	7	0.78	0.22	Intergenic	intergenic
CNS12	108740	C	G	0.0636	308	71	7	19	0.27	0.73	Intergenic	intergenic
CNS12	108741	A	G	0.0884	243	84	23	9	0.72	0.28	Intergenic	intergenic
CNS12	108742	C	G	0.1365	258	69	27	25	0.52	0.48	Intergenic	intergenic
CNS12	108743	A	G	0.0679	254	86	20	5	0.8	0.2	Intergenic	intergenic
CNS12	108744	C	A	0.0511	252	92	15	4	0.79	0.21	Intergenic	intergenic
CNS12	108745	C	G	0.0518	248	82	4	15	0.21	0.79	Intergenic	intergenic
CNS12	108747	A	G	0.0561	222	59	14	4	0.78	0.22	Intergenic	intergenic
CNS12	108751	C	G	0.0414	223	95	2	12	0.14	0.86	Intergenic	intergenic
CNS12	108754	C	G	0.0247	203	113	4	4	0.5	0.5	Intergenic	intergenic
CNS12	108763	G	C	0.1402	130	100	34	4	0.89	0.11	Intergenic	intergenic
CNS12	108876	C	G	0.0365	362	129	10	9	0.53	0.47	Intergenic	intergenic
CNS12	108877	C	G	0.0406	363	135	11	11	0.5	0.5	Intergenic	intergenic
CNS12	108878	C	G	0.0271	362	137	11	4	0.73	0.27	Intergenic	intergenic
CNS12	108880	C	G	0.0311	402	155	10	8	0.56	0.44	Intergenic	intergenic
CNS12	108887	A	G	0.1582	369	121	55	38	0.59	0.41	Intergenic	intergenic
CNS12	108890	G	C	0.1622	394	168	68	41	0.62	0.38	Intergenic	intergenic
CNS12	108892	C	G	0.158	410	194	76	39	0.66	0.34	Intergenic	intergenic
CNS12	111255	G	C	0.0226	238	65	2	5	0.29	0.71	Intergenic	intergenic
CNS12	111625	A	C	0.0212	191	501	2	13	0.13	0.87	Intergenic	intergenic
CNS12	111629	A	C	0.0277	185	514	4	16	0.2	0.8	Intergenic	intergenic
CNS12	112864	A	C	0.0299	127	779	25	3	0.89	0.11	Intergenic	intergenic
CNS12	122917	T	G	0.0546	97	456	27	5	0.84	0.16	Intergenic	intergenic
CNS12	123410	C	G	0.0268	3209	113	76	16	0.83	0.17	Intergenic	intergenic
CNS12	123411	G	A	0.0274	3156	117	84	9	0.9	0.1	Intergenic	intergenic
CNS12	123415	A	C	0.0491	2891	128	134	22	0.86	0.14	Intergenic	intergenic
CNS12	123416	G	T	0.0478	2967	119	133	24	0.85	0.15	Intergenic	intergenic
CNS12	123418	T	G	0.0635	2929	124	170	38	0.82	0.18	Intergenic	intergenic
CNS12	123425	G	C	0.0708	2980	148	210	34	0.86	0.14	Intergenic	intergenic
CNS12	123426	T	G	0.0861	2875	135	236	51	0.82	0.18	Intergenic	intergenic
CNS12	123427	T	G	0.0997	2892	128	260	77	0.77	0.23	Intergenic	intergenic
CNS12	123430	T	C	0.1097	2947	159	297	88	0.77	0.23	Intergenic	intergenic
CNS12	123432	C	A	0.021	3264	221	34	41	0.45	0.55	Intergenic	intergenic
CNS12	123436	G	C	0.0407	3211	216	53	95	0.36	0.64	Intergenic	intergenic
CNS12	123437	G	C	0.1109	2950	253	318	83	0.79	0.21	Intergenic	intergenic
CNS12	123438	C	G	0.1163	2888	128	330	93	0.78	0.22	Intergenic	intergenic
CNS12	123591	A	G	0.0786	1923	3195	374	73	0.84	0.16	Intergenic	intergenic
CNS12	123598	C	G	0.097	1726	3337	483	62	0.89	0.11	Intergenic	intergenic
CNS12	123602	G	C	0.0742	1591	3424	352	50	0.88	0.12	Intergenic	intergenic
CNS12	123604	C	G	0.0675	1407	3431	309	46	0.87	0.13	Intergenic	intergenic
CNS12	123607	G	T	0.0331	1107	3478	137	26	0.84	0.16	Intergenic	intergenic
CNS12	123608	G	A	0.0484	1360	3468	222	24	0.9	0.1	Intergenic	intergenic
CNS12	123921	C	A	0.1175	88	465	20	54	0.27	0.73	Intergenic	intergenic
CNS12	123934	C	A	0.1118	85	191	12	23	0.34	0.66	Intergenic	intergenic
CNS12	123999	A	C	0.0576	128	1	7	1	0.88	0.13	Intergenic	intergenic
CNS12	124067	A	C	0.0297	395	28	10	3	0.77	0.23	Intergenic	intergenic
CNS12	136687	G	T	0.034	340	371	5	20	0.2	0.8	Intergenic	intergenic
SEM13	36678	G	T	0.224	262	579	67	176	0.28	0.7243	Synonymous mutation	UL22
SEM13	62504	C	G	0.0233	10	325	6	2	0.75	0.25	Non-synonymous mutation	UL36
SEM13	63458	C	G	0.0393	73	147	1	8	0.11	0.8889	Non-synonymous mutation	UL36
SEM13	71465	C	A	0.0906	99	155	11	16	0.41	0.5926	Intergenic	intergenic
SEM13	71466	A	C	0.0652	90	211	11	10	0.52	0.4762	Intergenic	intergenic
SEM13	76818	A	C	0.0356	190	215	2	13	0.13	0.8667	Intergenic	intergenic
SEM13	94282	G	T	0.0249	625	155	3	17	0.15	0.85	Intergenic	intergenic
SEM13	106636	T	C	0.0315	61	584	18	3	0.86	0.1429	Intergenic	intergenic
SEM13	108636	G	C	0.0375	730	62	27	4	0.87	0.129	Intergenic	intergenic
SEM13	108637	G	A	0.1032	667	54	75	9	0.89	0.1071	Intergenic	intergenic
SEM13	108642	G	C	0.0644	737	72	51	7	0.88	0.1207	Intergenic	intergenic
SEM13	108643	G	C	0.0697	713	66	45	18	0.71	0.2857	Intergenic	intergenic
SEM13	110586	C	A	0.0383	330	270	21	3	0.88	0.125	Intergenic	intergenic
SEM13	110630	C	T	0.0283	149	297	7	6	0.54	0.4615	Intergenic	intergenic
SEM13	111186	C	G	0.0373	178	46	8	1	0.89	0.1111	Intergenic	intergenic
SEM13	111189	C	G	0.0327	192	37	6	2	0.75	0.25	Intergenic	intergenic
SEM13	111647	T	C	0.0253	34	622	14	3	0.82	0.1765	Intergenic	intergenic
SEM13	122123	T	G	0.0202	296	237	9	2	0.82	0.1818	Intergenic	intergenic
SEM13	136113	G	C	0.0339	577	563	17	23	0.43	0.575	Intergenic	intergenic
SEM13	136231	G	C	0.0244	460	258	3	15	0.17	0.8333	Intergenic	intergenic
DISS14	39359	C	T	0.078	13	519	40	5	0.888889	0.111111	Intergenic	intergenic
DISS14	53386	T	G	0.0234	3385	1612	15	106	0.123967	0.876033	Intergenic	intergenic
DISS14	53393	T	G	0.0213	3305	1835	16	96	0.142857	0.857143	Intergenic	intergenic
DISS14	53401	A	G	0.0384	3140	1772	19	177	0.0969388	0.903061	Intergenic	intergenic
DISS14	53408	C	G	0.037	3106	1772	18	170	0.0957447	0.904255	Intergenic	intergenic
DISS14	53410	G	C	0.037	3086	1783	18	169	0.0962567	0.903743	Intergenic	intergenic
DISS14	53411	C	G	0.0369	3089	1784	18	169	0.0962567	0.903743	Intergenic	intergenic
DISS14	53412	C	T	0.0376	3081	1780	19	171	0.1	0.9	Intergenic	intergenic
DISS14	56589	C	T	0.1431	1529	1027	258	169	0.604215	0.395785	Synonymous mutation	UL30
DISS14	61295	C	T	0.3541	851	548	439	329	0.571615	0.428385	Synonymous mutation	UL34
DISS14	71435	C	A	0.0524	84	124	10	2	0.833333	0.166667	Intergenic	intergenic
DISS14	71436	C	A	0.2072	73	91	23	23	0.5	0.5	Intergenic	intergenic
DISS14	71437	A	C	0.1423	86	125	19	16	0.542857	0.457143	Intergenic	intergenic
DISS14	71708	C	G	0.3487	895	432	471	240	0.662447	0.337553	Synonymous mutation	UL37
DISS14	75091	G	T	0.1289	288	440	71	37	0.657407	0.342593	Intergenic	intergenic
DISS14	75299	A	C	0.0385	425	272	23	5	0.821429	0.178571	Intergenic	intergenic
DISS14	75305	A	C	0.0507	319	333	8	27	0.228571	0.771429	Intergenic	intergenic
DISS14	76797	T	C	0.0411	461	144	3	23	0.115385	0.884615	Intergenic	intergenic
DISS14	76801	A	C	0.1256	261	114	29	25	0.537037	0.462963	Intergenic	intergenic
DISS14	96367	G	C	0.0526	14	148	6	3	0.666667	0.333333	Intergenic	intergenic
DISS14	103979	C	G	0.3371	944	421	466	229	0.670504	0.329496	Synonymous mutation	UL53
DISS14	108618	A	C	0.1017	88	15	10	2	0.833333	0.166667	Intergenic	intergenic
DISS14	108622	C	G	0.0515	107	17	6	1	0.857143	0.142857	Intergenic	intergenic
DISS14	108635	G	C	0.2571	113	19	48	6	0.888889	0.111111	Intergenic	intergenic
DISS14	108641	C	T	0.6696	59	12	137	15	0.901316	0.0986842	Intergenic	intergenic
DISS14	108645	C	T	0.109	199	28	15	14	0.517241	0.482759	Intergenic	intergenic
DISS14	108648	C	G	0.042	228	43	9	3	0.75	0.25	Intergenic	intergenic
DISS14	108649	C	G	0.1146	219	31	18	15	0.545455	0.454545	Intergenic	intergenic
DISS14	108650	G	A	0.0548	233	37	12	4	0.75	0.25	Intergenic	intergenic
DISS14	108651	C	G	0.0303	239	46	7	2	0.777778	0.222222	Intergenic	intergenic
DISS14	108652	G	A	0.049	243	32	11	4	0.733333	0.266667	Intergenic	intergenic
DISS14	108654	C	A	0.0599	245	29	8	11	0.421053	0.578947	Intergenic	intergenic
DISS14	108656	C	G	0.0714	245	38	14	9	0.608696	0.391304	Intergenic	intergenic
DISS14	108657	C	G	0.0372	269	41	2	10	0.166667	0.833333	Intergenic	intergenic
DISS14	108658	G	A	0.0578	268	42	8	11	0.421053	0.578947	Intergenic	intergenic
DISS14	108662	C	G	0.0231	287	50	4	4	0.5	0.5	Intergenic	intergenic
DISS14	108663	C	G	0.0202	290	49	3	4	0.428571	0.571429	Intergenic	intergenic
DISS14	108664	G	C	0.0914	282	33	13	19	0.40625	0.59375	Intergenic	intergenic
DISS14	108669	A	G	0.0297	302	49	6	5	0.545455	0.454545	Intergenic	intergenic
DISS14	108672	G	A	0.0349	316	39	3	10	0.230769	0.769231	Intergenic	intergenic
DISS14	108677	G	C	0.0282	330	42	6	5	0.545455	0.454545	Intergenic	intergenic
DISS14	108917	C	T	0.0279	522	174	18	2	0.9	0.1	Intergenic	intergenic
DISS14	108924	C	G	0.0333	576	210	24	4	0.857143	0.142857	Intergenic	intergenic
DISS14	108925	C	G	0.0541	560	209	35	11	0.76087	0.23913	Intergenic	intergenic
DISS14	108926	C	G	0.0342	578	211	24	6	0.8	0.2	Intergenic	intergenic
DISS14	108928	C	G	0.0347	647	233	25	7	0.78125	0.21875	Intergenic	intergenic
DISS14	108935	A	G	0.1478	620	199	113	31	0.784722	0.215278	Intergenic	intergenic
DISS14	108938	G	C	0.1626	636	259	144	31	0.822857	0.177143	Intergenic	intergenic
DISS14	108940	C	G	0.1484	680	292	136	35	0.795322	0.204678	Intergenic	intergenic
DISS14	110920	G	C	0.0885	129	44	3	14	0.176471	0.823529	Intergenic	intergenic
DISS14	110924	C	T	0.0817	116	75	2	15	0.117647	0.882353	Intergenic	intergenic
DISS14	110925	C	T	0.0245	121	155	2	5	0.285714	0.714286	Intergenic	intergenic
DISS14	122084	G	T	0.0391	674	453	36	10	0.782609	0.217391	Intergenic	intergenic
DISS14	123378	G	C	0.0983	116	36	2	15	0.117647	0.882353	Intergenic	intergenic
DISS14	123381	G	T	0.0571	129	32	1	9	0.1	0.9	Intergenic	intergenic
DISS14	123382	G	T	0.1017	133	25	2	16	0.111111	0.888889	Intergenic	intergenic
DISS14	130553	A	G	0.0407	11	506	8	14	0.363636	0.636364	Intergenic	intergenic
DISS14	136049	G	T	0.0325	648	574	14	27	0.341463	0.658537	Intergenic	intergenic
CNS15	2643	C	T	0.0212	2550	949	53	23	0.697368	0.302632	Synonymous mutation	UL4
CNS15	3009	T	G	0.0218	3113	1370	68	32	0.68	0.32	Synonymous mutation	UL4
CNS15	3504	G	A	0.0219	713	2821	18	61	0.227848	0.772152	Synonymous mutation	UL5
CNS15	4415	C	T	0.0217	3021	2071	72	41	0.637168	0.362832	Non-synonymous mutation	UL5
CNS15	4545	A	G	0.0237	3281	1579	79	39	0.669492	0.330508	Synonymous mutation	UL5
CNS15	4780	G	T	0.024	2870	2339	71	57	0.554688	0.445312	Non-synonymous mutation	UL5
CNS15	4830	A	G	0.0248	3069	2047	80	50	0.615385	0.384615	Synonymous mutation	UL5
CNS15	5490	T	G	0.0306	1303	2088	46	61	0.429907	0.570093	Synonymous mutation	UL5
CNS15	6066	A	G	0.0259	3403	890	85	29	0.745614	0.254386	Synonymous mutation	UL6
CNS15	7009	C	G	0.0228	335	1547	10	34	0.227273	0.772727	Non-synonymous mutation	UL6
CNS15	8913	T	C	0.0227	2219	142	48	7	0.872727	0.127273	Intergenic	intergenic
CNS15	9365	T	C	0.0426	648	2498	84	56	0.6	0.4	Non-synonymous mutation	UL8
CNS15	10578	C	G	0.021	2896	2288	71	40	0.63964	0.36036	Non-synonymous mutation	UL8
CNS15	10617	A	G	0.0223	2662	2387	64	51	0.556522	0.443478	Synonymous mutation	UL8
CNS15	13032	C	G	0.0257	2794	2092	80	49	0.620155	0.379845	Non-synonymous mutation	UL9
CNS15	14311	C	G	0.0211	2744	1526	61	31	0.663043	0.336957	Synonymous mutation	UL10
CNS15	14512	C	G	0.0272	3021	2308	88	61	0.590604	0.409396	Synonymous mutation	UL10
CNS15	21911	T	G	0.0508	620	109	24	15	0.615385	0.384615	Intergenic	intergenic
CNS15	22818	C	A	0.0231	2198	2619	46	68	0.403509	0.596491	Non-synonymous mutation	UL17
CNS15	22819	G	C	0.0231	2191	2624	47	67	0.412281	0.587719	Non-synonymous mutation	UL17
CNS15	22820	T	G	0.0248	2090	2626	49	71	0.408333	0.591667	Synonymous mutation	UL17
CNS15	23895	A	C	0.0282	2551	2541	74	74	0.5	0.5	Non-synonymous mutation	UL17
CNS15	23898	G	T	0.0258	2653	2627	66	74	0.471429	0.528571	Non-synonymous mutation	UL17
CNS15	26705	C	A	0.0264	2659	1660	75	42	0.641026	0.358974	Intergenic	intergenic
CNS15	26896	C	T	0.0254	2378	2063	65	52	0.555556	0.444444	Intergenic	intergenic
CNS15	28866	T	C	0.0263	3218	1951	83	57	0.592857	0.407143	Synonymous mutation	UL19
CNS15	30504	A	G	0.023	2904	2734	65	68	0.488722	0.511278	Synonymous mutation	UL19
CNS15	31182	G	A	0.0223	3024	1848	78	33	0.702703	0.297297	Intergenic	intergenic
CNS15	31208	G	A	0.0238	2853	1942	75	42	0.641026	0.358974	Intergenic	intergenic
CNS15	32741	C	T	0.0239	601	1116	8	34	0.190476	0.809524	Intergenic	intergenic
CNS15	33586	T	C	0.0228	2660	2218	59	55	0.517544	0.482456	Non-synonymous mutation	UL21
CNS15	34456	A	G	0.0211	1918	1366	43	28	0.605634	0.394366	Intergenic	intergenic
CNS15	35067	G	A	0.0204	3235	1815	68	37	0.647619	0.352381	Synonymous mutation	UL22
CNS15	35224	A	G	0.0243	3176	2352	85	53	0.615942	0.384058	Non-synonymous mutation	UL22
CNS15	35775	G	A	0.0268	2937	2622	71	82	0.464052	0.535948	Synonymous mutation	UL22
CNS15	36726	T	C	0.0259	1038	2864	25	79	0.240385	0.759615	Synonymous mutation	UL22
CNS15	38470	C	T	0.0218	3634	2421	68	67	0.503704	0.496296	Non-synonymous mutation	UL23
CNS15	39182	T	G	0.0263	1033	2227	41	47	0.465909	0.534091	Synonymous mutation	UL24
CNS15	39379	C	T	0.0307	46	1146	32	6	0.842105	0.157895	Intergenic	intergenic
CNS15	39495	A	C	0.0221	1427	1053	33	23	0.589286	0.410714	Intergenic	intergenic
CNS15	41542	T	C	0.0288	2003	2115	74	48	0.606557	0.393443	Intergenic	intergenic
CNS15	42646	G	A	0.0233	3013	1892	74	43	0.632479	0.367521	Non-synonymous mutation	UL26
CNS15	43310	T	C	0.0258	24	580	2	14	0.125	0.875	Synonymous mutation	UL26
CNS15	44442	G	T	0.0204	2605	2108	57	41	0.581633	0.418367	Synonymous mutation	UL27
CNS15	45839	A	G	0.025	2976	2099	83	47	0.638462	0.361538	Synonymous mutation	UL27
CNS15	46478	T	C	0.0315	330	1389	15	41	0.267857	0.732143	Non-synonymous mutation	UL27
CNS15	46510	T	C	0.0292	201	1097	8	31	0.205128	0.794872	Non-synonymous mutation	UL27
CNS15	46543	T	C	0.0387	111	784	6	30	0.166667	0.833333	Non-synonymous mutation	UL27
CNS15	47938	A	G	0.0297	378	1516	13	45	0.224138	0.775862	Synonymous mutation	UL28
CNS15	49032	A	G	0.0277	1990	1795	64	44	0.592593	0.407407	Non-synonymous mutation	UL28
CNS15	49223	C	T	0.0211	159	1327	4	28	0.125	0.875	Intergenic	intergenic
CNS15	51185	T	G	0.0217	3284	1813	78	35	0.690265	0.309735	Non-synonymous mutation	UL29
CNS15	51952	T	C	0.0288	2885	2270	91	62	0.594771	0.405229	Synonymous mutation	UL29
CNS15	52429	T	G	0.0254	3044	2126	74	61	0.548148	0.451852	Synonymous mutation	UL29
CNS15	52570	T	C	0.0244	3291	1781	89	38	0.700787	0.299213	Synonymous mutation	UL29
CNS15	52603	T	C	0.0253	2979	1944	89	39	0.695312	0.304688	Synonymous mutation	UL29
CNS15	53046	G	A	0.0238	1969	1477	55	29	0.654762	0.345238	Intergenic	intergenic
CNS15	53257	G	C	0.0396	3396	468	119	41	0.74375	0.25625	Intergenic	intergenic
CNS15	53340	T	C	0.0547	2886	269	117	66	0.639344	0.360656	Intergenic	intergenic
CNS15	53385	A	G	0.0235	3896	3074	106	62	0.630952	0.369048	Intergenic	intergenic
CNS15	53419	T	C	0.0221	4717	3041	29	148	0.163842	0.836158	Intergenic	intergenic
CNS15	54881	G	C	0.0216	2417	2295	61	43	0.586538	0.413462	Synonymous mutation	UL30
CNS15	57805	T	G	0.0225	2217	2381	58	48	0.54717	0.45283	Synonymous mutation	UL31
CNS15	58012	T	C	0.0228	3010	1822	66	47	0.584071	0.415929	Synonymous mutation	UL31
CNS15	58808	A	G	0.0282	460	1919	24	45	0.347826	0.652174	Synonymous mutation	UL32
CNS15	58844	C	G	0.0277	333	1700	20	38	0.344828	0.655172	Synonymous mutation	UL32
CNS15	58870	G	T	0.0287	274	1488	16	36	0.307692	0.692308	Non-synonymous mutation	UL32
CNS15	60036	A	G	0.0251	2955	655	75	18	0.806452	0.193548	Non-synonymous mutation	UL32
CNS15	60113	A	G	0.0264	547	1885	20	46	0.30303	0.69697	Synonymous mutation	UL33
CNS15	62491	C	A	0.0217	75	500	6	7	0.461538	0.538462	Synonymous mutation	UL36
CNS15	62494	G	C	0.0211	77	472	5	7	0.416667	0.583333	Synonymous mutation	UL36
CNS15	62496	G	T	0.0205	73	453	5	6	0.454545	0.545455	Non-synonymous mutation	UL36
CNS15	62501	T	G	0.0233	83	371	4	7	0.363636	0.636364	Non-synonymous mutation	UL36
CNS15	62954	C	T	0.0501	249	168	12	10	0.545455	0.454545	Non-synonymous mutation	UL36
CNS15	62963	A	G	0.0576	252	141	15	9	0.625	0.375	Non-synonymous mutation	UL36
CNS15	63223	C	T	0.0307	1384	132	38	10	0.791667	0.208333	Synonymous mutation	UL36
CNS15	63421	A	G	0.0222	1942	652	49	10	0.830508	0.169492	Synonymous mutation	UL32
CNS15	63637	C	T	0.0219	2159	917	60	9	0.869565	0.130435	Synonymous mutation	UL36
CNS15	64732	T	C	0.0271	2782	2380	76	68	0.527778	0.472222	Synonymous mutation	UL36
CNS15	65065	G	A	0.0246	2846	2354	73	58	0.557252	0.442748	Synonymous mutation	UL36
CNS15	65487	T	C	0.0346	2740	1748	84	77	0.521739	0.478261	Non-synonymous mutation	UL36
CNS15	65572	C	G	0.0272	2335	2099	52	72	0.419355	0.580645	Non-synonymous mutation	UL36
CNS15	65760	G	A	0.0238	2764	2193	73	48	0.603306	0.396694	Non-synonymous mutation	UL36
CNS15	67891	A	G	0.0229	2384	219	52	9	0.852459	0.147541	Synonymous mutation	UL37
CNS15	68042	G	C	0.0225	2710	1462	75	21	0.78125	0.21875	Non-synonymous mutation	UL36
CNS15	69534	T	C	0.0241	3207	2424	70	69	0.503597	0.496403	Non-synonymous mutation	UL36
CNS15	70222	T	C	0.0252	2435	615	60	19	0.759494	0.240506	Synonymous mutation	UL37
CNS15	70347	G	C	0.0204	2280	2188	57	36	0.612903	0.387097	Non-synonymous mutation	UL36
CNS15	70444	T	G	0.0267	2261	2107	65	55	0.541667	0.458333	Synonymous mutation	UL36
CNS15	71468	C	A	0.0796	766	430	79	27	0.745283	0.254717	Intergenic	intergenic
CNS15	71469	A	C	0.0205	789	500	22	5	0.814815	0.185185	Intergenic	intergenic
CNS15	72036	A	G	0.0205	2889	2132	62	43	0.590476	0.409524	Non-synonymous mutation	UL37
CNS15	73644	G	A	0.026	2970	2003	80	53	0.601504	0.398496	Non-synonymous mutation	UL37
CNS15	74825	T	C	0.0212	2254	2310	52	47	0.525253	0.474747	Synonymous mutation	UL37
CNS15	75002	A	C	0.0236	2029	1645	60	29	0.674157	0.325843	Intergenic	intergenic
CNS15	75119	G	T	0.0292	850	1543	30	42	0.416667	0.583333	Intergenic	intergenic
CNS15	75877	C	T	0.0229	2420	822	63	13	0.828947	0.171053	Non-synonymous mutation	UL38
CNS15	76071	C	T	0.0247	2446	2322	66	55	0.545455	0.454545	Non-synonymous mutation	UL38
CNS15	76825	A	C	0.1235	271	252	10	64	0.135135	0.864865	Intergenic	intergenic
CNS15	76829	T	C	0.1109	132	250	15	47	0.241935	0.758065	Intergenic	intergenic
CNS15	77170	T	C	0.0235	3212	1191	75	31	0.707547	0.292453	Intergenic	intergenic
CNS15	77654	C	G	0.0237	1442	2348	38	54	0.413043	0.586957	Non-synonymous mutation	UL39
CNS15	78105	C	T	0.0227	1652	1584	42	33	0.56	0.44	Synonymous mutation	UL39
CNS15	78456	A	C	0.0239	2707	1176	63	32	0.663158	0.336842	Synonymous mutation	UL39
CNS15	78655	G	A	0.0216	3048	2297	66	52	0.559322	0.440678	Non-synonymous mutation	UL39
CNS15	78663	C	T	0.0234	3021	2290	73	54	0.574803	0.425197	Synonymous mutation	UL39
CNS15	81685	G	A	0.0228	1740	1516	44	32	0.578947	0.421053	Synonymous mutation	UL40
CNS15	86214	T	C	0.0288	2389	1691	77	44	0.636364	0.363636	Synonymous mutation	UL43
CNS15	87536	C	A	0.0264	530	1280	16	33	0.326531	0.673469	Non-synonymous mutation	UL44
CNS15	87681	T	C	0.0216	1606	1115	34	26	0.566667	0.433333	Non-synonymous mutation	UL44
CNS15	87819	G	A	0.0248	1673	1200	47	26	0.643836	0.356164	Non-synonymous mutation	UL44
CNS15	88345	C	T	0.0216	2832	2329	59	55	0.517544	0.482456	Synonymous mutation	UL44
CNS15	89718	G	A	0.0324	964	853	35	26	0.57377	0.42623	Intergenic	intergenic
CNS15	90024	A	G	0.0293	1415	2165	52	56	0.481481	0.518519	Synonymous mutation	UL46
CNS15	90025	A	T	0.0294	1385	2172	51	57	0.472222	0.527778	Non-synonymous mutation	UL46
CNS15	90026	G	C	0.0291	1422	2150	50	57	0.46729	0.53271	Non-synonymous mutation	UL46
CNS15	90027	A	T	0.0289	1385	2140	50	55	0.47619	0.52381	Synonymous mutation	UL46
CNS15	90028	C	T	0.0293	1408	2165	51	57	0.472222	0.527778	Non-synonymous mutation	UL46
CNS15	90037	G	A	0.0281	1375	2149	46	56	0.45098	0.54902	Non-synonymous mutation	UL46
CNS15	90179	C	T	0.0349	650	1698	23	62	0.270588	0.729412	Non-synonymous mutation	UL46
CNS15	92697	G	A	0.0302	1871	725	57	24	0.703704	0.296296	Synonymous mutation	UL47
CNS15	93057	T	C	0.0286	2888	1530	84	46	0.646154	0.353846	Synonymous mutation	UL47
CNS15	93752	T	C	0.0211	1571	1945	40	36	0.526316	0.473684	Non-synonymous mutation	UL47
CNS15	95589	C	T	0.0246	3157	2389	88	52	0.628571	0.371429	Synonymous mutation	UL48
CNS15	96380	T	C	0.044	255	112	2	15	0.117647	0.882353	Intergenic	intergenic
CNS15	96970	C	T	0.026	318	1215	14	27	0.341463	0.658537	Non-synonymous mutation	UL49
CNS15	96989	G	A	0.0265	369	1175	14	28	0.333333	0.666667	Synonymous mutation	UL49
CNS15	97258	C	G	0.0329	1618	793	67	15	0.817073	0.182927	Non-synonymous mutation	UL49
CNS15	97260	C	A	0.0335	1672	811	71	15	0.825581	0.174419	Non-synonymous mutation	UL49
CNS15	97319	G	A	0.03	2065	1235	72	30	0.705882	0.294118	Synonymous mutation	UL49
CNS15	97469	G	C	0.0241	2220	1789	62	37	0.626263	0.373737	Intergenic	intergenic
CNS15	97675	A	C	0.0231	2794	1470	63	38	0.623762	0.376238	Intergenic	intergenic
CNS15	97698	G	A	0.0288	2661	1480	72	51	0.585366	0.414634	Intergenic	intergenic
CNS15	98239	G	T	0.0214	3070	1970	66	44	0.6	0.4	Synonymous mutation	UL50
CNS15	98942	C	G	0.0218	3133	2117	60	57	0.512821	0.487179	Non-synonymous mutation	UL50
CNS15	98947	A	C	0.022	3031	2129	60	56	0.517241	0.482759	Synonymous mutation	UL50
CNS15	99140	C	T	0.0261	2030	1661	59	40	0.59596	0.40404	Intergenic	intergenic
CNS15	99538	A	G	0.0252	2351	2166	56	61	0.478632	0.521368	Synonymous mutation	UL51
CNS15	99547	A	G	0.0264	2294	2201	60	62	0.491803	0.508197	Synonymous mutation	UL51
CNS15	100664	G	A	0.0247	3068	1753	82	40	0.672131	0.327869	Non-synonymous mutation	UL52
CNS15	101138	A	G	0.0256	3093	2153	72	66	0.521739	0.478261	Non-synonymous mutation	UL52
CNS15	101173	C	T	0.0242	3065	2106	72	56	0.5625	0.4375	Synonymous mutation	UL52
CNS15	102640	T	C	0.0265	1034	2630	29	71	0.29	0.71	Synonymous mutation	UL52
CNS15	102667	A	G	0.0288	1485	2698	40	84	0.322581	0.677419	Synonymous mutation	UL52
CNS15	103586	G	A	0.0227	2044	1748	63	25	0.715909	0.284091	Non-synonymous mutation	UL53
CNS15	104069	G	C	0.0216	3118	815	71	16	0.816092	0.183908	Non-synonymous mutation	UL53
CNS15	104503	T	C	0.0243	2501	2763	79	52	0.603053	0.396947	Intergenic	intergenic
CNS15	104531	C	T	0.022	2616	2982	72	54	0.571429	0.428571	Intergenic	intergenic
CNS15	104599	T	C	0.0225	2931	2546	64	62	0.507937	0.492063	Intergenic	intergenic
CNS15	104774	T	C	0.0229	2977	2572	72	58	0.553846	0.446154	Intergenic	intergenic
CNS15	107539	T	G	0.0306	679	1505	30	39	0.434783	0.565217	Non-synonymous mutation	UL56
CNS15	108306	C	T	0.0215	15	531	5	7	0.416667	0.583333	Intergenic	intergenic
CNS15	108617	G	A	0.12	1069	225	149	28	0.841808	0.158192	Intergenic	intergenic
CNS15	108619	C	G	0.044	1217	202	29	38	0.432836	0.567164	Intergenic	intergenic
CNS15	108621	C	G	0.0831	1099	247	107	15	0.877049	0.122951	Intergenic	intergenic
CNS15	108622	C	G	0.0672	1140	220	54	45	0.545455	0.454545	Intergenic	intergenic
CNS15	108623	A	G	0.0905	976	266	104	20	0.83871	0.16129	Intergenic	intergenic
CNS15	108624	C	G	0.143	988	233	150	54	0.735294	0.264706	Intergenic	intergenic
CNS15	108625	A	G	0.0696	998	280	82	14	0.854167	0.145833	Intergenic	intergenic
CNS15	108626	C	A	0.049	998	295	54	14	0.794118	0.205882	Intergenic	intergenic
CNS15	108627	C	G	0.0585	980	268	41	41	0.5	0.5	Intergenic	intergenic
CNS15	108629	A	G	0.0594	878	236	61	15	0.802632	0.197368	Intergenic	intergenic
CNS15	108634	A	C	0.0583	743	261	34	35	0.492754	0.507246	Intergenic	intergenic
CNS15	108636	C	G	0.0242	854	351	22	8	0.733333	0.266667	Intergenic	intergenic
CNS15	108644	G	C	0.0727	687	328	67	15	0.817073	0.182927	Intergenic	intergenic
CNS15	108750	C	T	0.0283	1144	431	38	8	0.826087	0.173913	Intergenic	intergenic
CNS15	108754	C	T	0.0347	1248	460	53	10	0.84127	0.15873	Intergenic	intergenic
CNS15	108756	C	T	0.0238	1350	518	32	14	0.695652	0.304348	Intergenic	intergenic
CNS15	108757	C	G	0.0467	1296	502	73	21	0.776596	0.223404	Intergenic	intergenic
CNS15	108758	C	G	0.0813	1265	480	123	47	0.723529	0.276471	Intergenic	intergenic
CNS15	108759	C	G	0.0699	1274	485	124	26	0.826667	0.173333	Intergenic	intergenic
CNS15	108760	C	G	0.0255	1579	562	37	19	0.660714	0.339286	Intergenic	intergenic
CNS15	108761	C	G	0.0822	1392	519	151	31	0.82967	0.17033	Intergenic	intergenic
CNS15	108768	A	G	0.2521	1237	439	440	130	0.77193	0.22807	Intergenic	intergenic
CNS15	108771	G	C	0.2593	1249	552	489	144	0.772512	0.227488	Intergenic	intergenic
CNS15	108773	C	G	0.2372	1353	605	472	146	0.763754	0.236246	Intergenic	intergenic
CNS15	108844	T	C	0.0236	1374	1018	20	38	0.344828	0.655172	Intergenic	intergenic
CNS15	109184	A	C	0.0207	35	1144	4	21	0.16	0.84	Intergenic	intergenic
CNS15	109216	A	G	0.0342	6	248	1	8	0.111111	0.888889	Intergenic	intergenic
CNS15	109690	C	T	0.0286	2859	1050	87	28	0.756522	0.243478	Intergenic	intergenic
CNS15	110582	C	A	0.0253	2621	540	65	17	0.792683	0.207317	Intergenic	intergenic
CNS15	110789	A	C	0.0222	1673	1314	19	49	0.279412	0.720588	Intergenic	intergenic
CNS15	110799	C	T	0.0203	1621	1751	37	33	0.528571	0.471429	Intergenic	intergenic
CNS15	110923	A	G	0.0229	1420	2633	36	59	0.378947	0.621053	Intergenic	intergenic
CNS15	112008	C	A	0.0833	230	165	23	13	0.638889	0.361111	Intergenic	intergenic
CNS15	112459	C	T	0.022	956	2641	34	47	0.419753	0.580247	Intergenic	intergenic
CNS15	112533	A	G	0.0283	2343	3346	96	70	0.578313	0.421687	Intergenic	intergenic
CNS15	112953	G	A	0.0332	3312	3551	96	140	0.40678	0.59322	Non-synonymous mutation	RL2
CNS15	113197	A	C	0.0217	146	1841	8	36	0.181818	0.818182	Non-synonymous mutation	RL2
CNS15	113204	A	C	0.0224	122	1670	8	33	0.195122	0.804878	Synonymous mutation	RL2
CNS15	114875	G	A	0.0279	4964	3409	136	104	0.566667	0.433333	Synonymous mutation	RL2
CNS15	115404	C	T	0.0345	3405	2672	118	99	0.543779	0.456221	Intergenic	intergenic
CNS15	116580	A	G	0.0714	171	112	19	3	0.863636	0.136364	Non-synonymous mutation	RL1
CNS15	116630	G	A	0.0581	117	110	11	3	0.785714	0.214286	Synonymous mutation	RL1
CNS15	116639	C	T	0.1013	114	99	17	7	0.708333	0.291667	Synonymous mutation	RL1
CNS15	118653	T	C	0.039	251	69	10	3	0.769231	0.230769	Intergenic	intergenic
CNS15	123366	G	A	0.0328	4059	2037	145	62	0.700483	0.299517	Intergenic	intergenic
CNS15	123506	G	A	0.0362	3820	2119	137	86	0.61435	0.38565	Intergenic	intergenic
CNS15	123544	C	T	0.1137	2538	3357	628	128	0.830688	0.169312	Intergenic	intergenic
CNS15	123790	C	T	0.3699	19	1086	82	569	0.12596	0.87404	Intergenic	intergenic
CNS15	124136	C	A	0.0937	664	12	52	18	0.742857	0.257143	Intergenic	intergenic
CNS15	124311	A	G	0.0301	533	589	20	15	0.571429	0.428571	Synonymous mutation	US1
CNS15	124401	A	G	0.0349	1212	1025	55	26	0.679012	0.320988	Synonymous mutation	US1
CNS15	124564	A	G	0.0211	1774	1329	30	37	0.447761	0.552239	Non-synonymous mutation	US1
CNS15	124584	A	C	0.0215	1865	1257	32	37	0.463768	0.536232	Synonymous mutation	US1
CNS15	124593	C	T	0.0217	1889	1264	30	40	0.428571	0.571429	Synonymous mutation	US1
CNS15	124647	T	C	0.0236	2070	1315	36	46	0.439024	0.560976	Synonymous mutation	US1
CNS15	124833	G	A	0.0253	2371	1520	73	28	0.722772	0.277228	Synonymous mutation	US1
CNS15	126141	G	T	0.0287	2074	1307	59	41	0.59	0.41	Non-synonymous mutation	US2
CNS15	126195	A	G	0.0286	2020	1340	53	46	0.535354	0.464646	Synonymous mutation	US2
CNS15	126393	G	C	0.0239	1916	1104	47	27	0.635135	0.364865	Synonymous mutation	US2
CNS15	126789	G	A	0.0245	1552	1078	37	29	0.560606	0.439394	Intergenic	intergenic
CNS15	127771	T	C	0.026	2118	1473	60	36	0.625	0.375	Non-synonymous mutation	US3
CNS15	128076	G	A	0.0262	2613	2064	70	56	0.555556	0.444444	Synonymous mutation	US3
CNS15	128122	A	G	0.0344	2340	2147	79	81	0.49375	0.50625	Non-synonymous mutation	US3
CNS15	128157	G	A	0.0364	449	2334	18	87	0.171429	0.828571	Synonymous mutation	US3
CNS15	128822	C	G	0.0326	1877	2301	73	68	0.51773	0.48227	Synonymous mutation	US4
CNS15	129001	T	C	0.0342	2035	1495	65	60	0.52	0.48	Non-synonymous mutation	US4
CNS15	129281	G	A	0.0292	1947	1442	61	41	0.598039	0.401961	Synonymous mutation	US4
CNS15	129320	T	C	0.0305	1735	1472	54	47	0.534653	0.465347	Synonymous mutation	US4
CNS15	129403	G	T	0.0355	632	1652	29	55	0.345238	0.654762	Non-synonymous mutation	US4
CNS15	129658	C	T	0.035	331	1320	15	45	0.25	0.75	Non-synonymous mutation	US4
CNS15	129691	A	G	0.032	232	1039	10	32	0.238095	0.761905	Non-synonymous mutation	US4
CNS15	129711	T	C	0.0288	163	849	6	24	0.2	0.8	Non-synonymous mutation	US4
CNS15	129857	G	A	0.033	234	469	12	12	0.5	0.5	Synonymous mutation	US4
CNS15	130109	G	T	0.0326	547	373	18	13	0.580645	0.419355	Non-synonymous mutation	US4
CNS15	130499	G	T	0.0308	803	929	32	23	0.581818	0.418182	Intergenic	intergenic
CNS15	130722	T	G	0.0304	1437	798	42	28	0.6	0.4	Intergenic	intergenic
CNS15	131193	C	T	0.0298	1515	860	53	20	0.726027	0.273973	Intergenic	intergenic
CNS15	131217	G	A	0.0242	1285	654	39	9	0.8125	0.1875	Intergenic	intergenic
CNS15	132252	A	C	0.0322	390	2314	54	36	0.6	0.4	Synonymous mutation	US6
CNS15	132575	C	T	0.0337	1435	1635	43	64	0.401869	0.598131	Non-synonymous mutation	US6
CNS15	132706	T	A	0.0295	1892	1597	53	53	0.5	0.5	Intergenic	intergenic
CNS15	132876	C	T	0.0232	2573	1428	56	39	0.589474	0.410526	Intergenic	intergenic
CNS15	133376	G	T	0.0255	1739	1845	58	36	0.617021	0.382979	Non-synonymous mutation	US7
CNS15	133518	A	G	0.0448	205	1280	20	50	0.285714	0.714286	Synonymous mutation	US7
CNS15	133543	C	T	0.0483	31	1170	8	53	0.131148	0.868852	Non-synonymous mutation	US7
CNS15	133659	C	T	0.0213	1196	554	21	17	0.552632	0.447368	Synonymous mutation	US7
CNS15	134778	G	A	0.0301	1987	1652	68	45	0.60177	0.39823	Non-synonymous mutation	US8
CNS15	135142	T	C	0.0258	2225	949	58	26	0.690476	0.309524	Non-synonymous mutation	US8
CNS15	135910	A	G	0.0328	2758	1817	83	72	0.535484	0.464516	Non-synonymous mutation	US8
CNS15	136398	G	A	0.0365	1585	2001	60	76	0.441176	0.558824	Synonymous mutation	US9
CNS15	136764	G	T	0.0747	918	976	53	100	0.346405	0.653595	Intergenic	intergenic
CNS15	136840	A	C	0.0355	1136	899	38	37	0.506667	0.493333	Intergenic	intergenic
CNS15	137554	G	C	0.0253	2213	1748	62	41	0.601942	0.398058	Synonymous mutation	US12
CNS15	137669	T	C	0.027	1739	1506	49	41	0.544444	0.455556	Non-synonymous mutation	US12
CNS15	138511	G	A	0.0242	131	835	3	21	0.125	0.875	Synonymous mutation	US10
CNS17	11398	G	A	0.0233	140	951	4	22	0.153846	0.846154	Synonymous mutation	UL9
CNS17	18921	C	T	0.1003	801	985	98	101	0.492462	0.507538	Non-synonymous mutation	UL13
CNS17	21911	T	G	0.0291	708	125	8	17	0.32	0.68	Intergenic	intergenic
CNS17	29317	C	T	0.0285	1351	961	37	31	0.544118	0.455882	Non-synonymous mutation	UL19
CNS17	31693	G	A	0.0251	1273	941	28	29	0.491228	0.508772	Synonymous mutation	UL20
CNS17	39359	C	T	0.0415	287	453	26	6	0.8125	0.1875	Intergenic	intergenic
CNS17	62517	T	C	0.031	19	262	8	1	0.888889	0.111111	Synonymous mutation	UL36
CNS17	64665	C	T	0.0318	1090	979	41	27	0.602941	0.397059	Synonymous mutation	UL36
CNS17	71472	C	A	0.0986	294	127	35	13	0.729167	0.270833	Intergenic	intergenic
CNS17	71473	A	C	0.0477	282	156	17	5	0.772727	0.227273	Intergenic	intergenic
CNS17	71511	C	T	0.0204	442	133	8	4	0.666667	0.333333	Intergenic	intergenic
CNS17	96188	A	G	0.0519	65	80	3	5	0.375	0.625	Intergenic	intergenic
CNS17	100673	G	A	0.0243	1108	776	28	19	0.595745	0.404255	Non-synonymous mutation	UL52
CNS17	108589	G	C	0.0381	971	90	13	30	0.302326	0.697674	Intergenic	intergenic
CNS17	108594	G	C	0.0661	1002	112	41	38	0.518987	0.481013	Intergenic	intergenic
CNS17	108595	G	A	0.1117	954	97	87	46	0.654135	0.345865	Intergenic	intergenic
CNS17	108598	C	G	0.0518	1020	152	48	16	0.75	0.25	Intergenic	intergenic
CNS17	108600	G	C	0.0661	984	138	51	32	0.614458	0.385542	Intergenic	intergenic
CNS17	108615	G	C	0.0309	947	240	34	4	0.894737	0.105263	Intergenic	intergenic
CNS17	108632	A	C	0.0363	680	277	31	5	0.861111	0.138889	Intergenic	intergenic
CNS17	108634	G	C	0.0487	671	285	43	6	0.877551	0.122449	Intergenic	intergenic
CNS17	108636	A	C	0.0512	644	282	43	7	0.86	0.14	Intergenic	intergenic
CNS17	108637	G	C	0.0465	656	286	38	8	0.826087	0.173913	Intergenic	intergenic
CNS17	108640	G	C	0.0229	643	289	19	3	0.863636	0.136364	Intergenic	intergenic
CNS17	108641	G	C	0.0251	646	287	21	3	0.875	0.125	Intergenic	intergenic
CNS17	117245	C	A	0.0794	184	13	15	2	0.882353	0.117647	Intergenic	intergenic
CNS17	117247	T	G	0.125	143	9	19	3	0.863636	0.136364	Intergenic	intergenic
CNS17	117249	A	G	0.0641	136	8	9	1	0.9	0.1	Intergenic	intergenic
CNS17	124362	T	G	0.022	2068	59	15	33	0.3125	0.6875	Intergenic	intergenic
CNS17	124365	T	C	0.0284	2064	60	19	43	0.306452	0.693548	Intergenic	intergenic
CNS17	124372	G	C	0.0225	2035	92	17	32	0.346939	0.653061	Intergenic	intergenic
CNS17	124373	C	G	0.0225	2028	60	18	31	0.367347	0.632653	Intergenic	intergenic
CNS17	125111	T	C	0.0226	592	58	12	3	0.8	0.2	Non-synonymous mutation	US1
CNS17	137578	G	T	0.0217	478	695	11	15	0.423077	0.576923	Intergenic	intergenic
SEM18	18144	A	C	0.0357	5100	3539	178	142	0.55625	0.44375	Non-synonymous mutation	UL13
SEM18	20222	G	T	0.0332	1948	4891	70	165	0.297872	0.702128	Non-synonymous mutation	UL15
SEM18	25427	C	T	0.0397	859	1634	14	89	0.135922	0.864078	Intergenic	intergenic
SEM18	26978	A	C	0.2425	1143	476	54	471	0.102857	0.897143	Intergenic	intergenic
SEM18	26979	A	C	0.283	1135	487	88	572	0.133333	0.866667	Intergenic	intergenic
SEM18	26980	A	C	0.2277	1157	786	83	516	0.138564	0.861436	Intergenic	intergenic
SEM18	26981	A	C	0.0817	1205	1645	38	220	0.147287	0.852713	Intergenic	intergenic
SEM18	26982	A	C	0.0246	1254	2100	16	69	0.188235	0.811765	Intergenic	intergenic
SEM18	26983	A	C	0.0312	1223	1932	58	44	0.568627	0.431373	Intergenic	intergenic
SEM18	26984	A	C	0.0814	1193	1344	110	117	0.484581	0.515419	Intergenic	intergenic
SEM18	26985	A	G	0.0458	1224	1611	69	73	0.485915	0.514085	Intergenic	intergenic
SEM18	26986	A	G	0.0975	1242	1676	145	174	0.454545	0.545455	Intergenic	intergenic
SEM18	26987	A	G	0.042	1485	2422	66	106	0.383721	0.616279	Intergenic	intergenic
SEM18	26995	A	G	0.0379	1141	3080	129	38	0.772455	0.227545	Intergenic	intergenic
SEM18	26996	A	G	0.0227	1112	3069	68	30	0.693878	0.306122	Intergenic	intergenic
SEM18	26997	A	G	0.0309	1024	3064	113	20	0.849624	0.150376	Intergenic	intergenic
SEM18	26998	A	G	0.0627	1020	3053	244	30	0.890511	0.109489	Intergenic	intergenic
SEM18	31312	G	A	0.049	167	1307	10	66	0.131579	0.868421	Intergenic	intergenic
SEM18	31313	G	C	0.0253	164	1260	6	31	0.162162	0.837838	Intergenic	intergenic
SEM18	31315	A	G	0.7613	37	276	110	898	0.109127	0.890873	Intergenic	intergenic
SEM18	31318	A	G	0.2163	92	732	35	193	0.153509	0.846491	Intergenic	intergenic
SEM18	31319	A	G	0.5372	43	383	49	456	0.0970297	0.90297	Intergenic	intergenic
SEM18	31320	C	G	0.9842	2	0	91	720	0.112207	0.887793	Intergenic	intergenic
SEM18	31321	C	G	0.3786	48	402	32	244	0.115942	0.884058	Intergenic	intergenic
SEM18	31322	C	G	0.6228	18	185	49	405	0.10793	0.89207	Intergenic	intergenic
SEM18	31326	G	A	0.4198	33	343	26	246	0.0955882	0.904412	Intergenic	intergenic
SEM18	31335	G	T	0.189	19	247	8	54	0.129032	0.870968	Intergenic	intergenic
SEM18	31380	C	G	0.1094	111	2	12	2	0.857143	0.142857	Intergenic	intergenic
SEM18	31397	C	G	0.0369	296	17	6	6	0.5	0.5	Intergenic	intergenic
SEM18	31398	T	G	0.1858	253	8	54	9	0.857143	0.142857	Intergenic	intergenic
SEM18	31410	G	C	0.6636	274	21	519	65	0.888699	0.111301	Intergenic	intergenic
SEM18	31412	G	C	0.674	275	22	554	60	0.90228	0.0977199	Intergenic	intergenic
SEM18	31415	T	G	0.6834	0	0	593	76	0.886398	0.113602	Intergenic	intergenic
SEM18	31425	C	A	0.9991	0	0	1047	112	0.903365	0.096635	Intergenic	intergenic
SEM18	31426	C	A	1	0	0	1072	114	0.903879	0.0961214	Intergenic	intergenic
SEM18	39512	T	C	0.0219	3330	2887	71	68	0.510791	0.489209	Intergenic	intergenic
SEM18	40087	G	C	0.0227	3481	2960	81	69	0.54	0.46	Synonymous mutation	UL25
SEM18	53561	T	G	0.0259	13863	8267	493	97	0.835593	0.164407	Intergenic	intergenic
SEM18	53563	C	G	0.0321	13879	8414	650	89	0.879567	0.120433	Intergenic	intergenic
SEM18	53577	T	G	0.0253	13828	7945	93	486	0.160622	0.839378	Intergenic	intergenic
SEM18	53578	G	C	0.0222	13788	8309	84	425	0.165029	0.834971	Intergenic	intergenic
SEM18	53579	A	G	0.0252	13419	8056	91	475	0.160777	0.839223	Intergenic	intergenic
SEM18	53587	C	G	0.0215	13036	8455	97	375	0.205508	0.794492	Intergenic	intergenic
SEM18	53588	T	G	0.0204	12450	8608	87	351	0.19863	0.80137	Intergenic	intergenic
SEM18	53591	C	G	0.0229	12629	8666	81	418	0.162325	0.837675	Intergenic	intergenic
SEM18	62870	G	T	0.0328	520	7	16	2	0.888889	0.111111	Synonymous mutation	UL36
SEM18	63669	A	G	0.0208	371	193	9	3	0.75	0.25	Non-synonymous mutation	UL36
SEM18	72170	A	C	0.0316	1872	1096	71	26	0.731959	0.268041	Intergenic	intergenic
SEM18	76018	C	T	0.0203	2379	2107	47	46	0.505376	0.494624	Intergenic	intergenic
SEM18	76021	C	G	0.022	2345	2040	47	52	0.474747	0.525253	Intergenic	intergenic
SEM18	76025	A	T	0.0589	1424	743	67	71	0.485507	0.514493	Intergenic	intergenic
SEM18	76028	A	G	0.0465	1226	679	39	66	0.371429	0.628571	Intergenic	intergenic
SEM18	76030	C	T	0.0538	1521	752	97	37	0.723881	0.276119	Intergenic	intergenic
SEM18	76032	C	T	0.0464	1634	788	48	70	0.40678	0.59322	Intergenic	intergenic
SEM18	76033	C	T	0.1367	1457	692	233	118	0.663818	0.336182	Intergenic	intergenic
SEM18	76037	A	T	0.2531	956	566	365	204	0.641476	0.358524	Intergenic	intergenic
SEM18	76039	A	C	0.362	899	530	425	387	0.523399	0.476601	Intergenic	intergenic
SEM18	76040	A	C	0.3592	983	514	454	389	0.538553	0.461447	Intergenic	intergenic
SEM18	76042	T	A	0.3966	727	406	490	315	0.608696	0.391304	Intergenic	intergenic
SEM18	76044	C	G	0.24	1011	1859	482	429	0.529089	0.470911	Intergenic	intergenic
SEM18	76045	A	C	0.257	1005	1867	693	318	0.68546	0.31454	Intergenic	intergenic
SEM18	76048	A	G	0.141	1157	1966	368	151	0.709056	0.290944	Intergenic	intergenic
SEM18	76049	C	T	0.1421	1125	2050	304	228	0.571429	0.428571	Intergenic	intergenic
SEM18	76050	C	T	0.0835	1251	2226	219	100	0.68652	0.31348	Intergenic	intergenic
SEM18	76051	C	G	0.1109	1184	2123	205	209	0.495169	0.504831	Intergenic	intergenic
SEM18	76052	C	G	0.0805	1201	2133	154	139	0.525597	0.474403	Intergenic	intergenic
SEM18	76054	C	G	0.032	1234	2153	73	39	0.651786	0.348214	Intergenic	intergenic
SEM18	77537	A	C	0.073	878	353	40	57	0.412371	0.587629	Intergenic	intergenic
SEM18	77539	T	C	0.0812	634	324	30	55	0.352941	0.647059	Intergenic	intergenic
SEM18	77540	T	C	0.0944	617	233	43	54	0.443299	0.556701	Intergenic	intergenic
SEM18	80808	G	A	0.0404	3564	4458	141	197	0.41716	0.58284	Non-synonymous mutation	UL39
SEM18	97152	G	C	0.0205	79	445	9	2	0.818182	0.181818	Intergenic	intergenic
SEM18	109688	G	C	0.0337	8992	2737	116	299	0.279518	0.720482	Intergenic	intergenic
SEM18	109693	G	C	0.0458	9074	3083	217	367	0.371575	0.628425	Intergenic	intergenic
SEM18	109694	G	A	0.0714	8806	2824	414	485	0.460512	0.539488	Intergenic	intergenic
SEM18	109697	C	G	0.031	9306	3479	196	213	0.479218	0.520782	Intergenic	intergenic
SEM18	109699	G	C	0.0411	8884	3283	221	315	0.412313	0.587687	Intergenic	intergenic
SEM18	110140	G	A	0.044	55	485	16	9	0.64	0.36	Intergenic	intergenic
SEM18	112095	A	C	0.0548	1379	1087	16	127	0.111888	0.888112	Intergenic	intergenic
SEM18	117453	C	T	0.0268	245	189	8	4	0.666667	0.333333	Synonymous mutation	RL1
SEM18	117668	G	A	0.0302	217	33	6	2	0.75	0.25	Intergenic	intergenic
SEM18	119441	T	C	0.0262	19	388	8	3	0.727273	0.272727	Intergenic	intergenic
SEM18	123523	G	T	0.023	109	1069	22	6	0.785714	0.214286	Intergenic	intergenic
SEM18	124582	C	T	0.2371	19	4020	154	1103	0.122514	0.877486	Intergenic	intergenic
SEM18	124709	C	A	0.0467	37	208	8	4	0.666667	0.333333	Intergenic	intergenic
SEM18	128558	C	T	0.0772	4354	2564	373	206	0.644214	0.355786	Synonymous mutation	US3
SEM18	139261	G	C	0.0337	64	649	4	38	0.0952381	0.904762	Non-synonymous mutation	US10
DISS29	279	T	G	0.446	460	12	300	80	0.789474	0.210526	Synonymous mutation	UL1
DISS29	518	T	C	0.32	357	443	238	139	0.6313	0.3687	Non-synonymous mutation	UL1
DISS29	717	C	A	0.2685	550	352	241	90	0.728097	0.271903	Non-synonymous mutation	UL2
DISS29	747	T	A	0.1756	646	395	167	55	0.752252	0.247748	Non-synonymous mutation	UL2
DISS29	983	T	C	0.0257	667	507	19	12	0.612903	0.387097	Non-synonymous mutation	UL2
DISS29	1534	T	G	0.0214	667	340	13	9	0.590909	0.409091	Synonymous mutation	UL2
DISS29	1553	G	A	0.0206	653	298	13	7	0.65	0.35	Intergenic	intergenic
DISS29	2603	A	C	0.0813	607	239	53	22	0.706667	0.293333	Non-synonymous mutation	UL4
DISS29	2643	C	T	0.0817	639	226	56	21	0.727273	0.272727	Synonymous mutation	UL4
DISS29	2817	C	T	0.0869	665	395	84	17	0.831683	0.168317	Synonymous mutation	UL4
DISS29	2977	G	T	0.0968	757	344	85	33	0.720339	0.279661	Non-synonymous mutation	UL4
DISS29	3539	C	T	0.1176	297	596	64	55	0.537815	0.462185	Non-synonymous mutation	UL5
DISS29	3591	C	T	0.0949	432	566	64	41	0.609524	0.390476	Synonymous mutation	UL5
DISS29	3611	T	C	0.1227	456	537	96	43	0.690647	0.309353	Non-synonymous mutation	UL5
DISS29	4047	C	T	0.3127	437	371	255	113	0.692935	0.307065	Synonymous mutation	UL5
DISS29	4398	A	G	0.2	564	435	186	65	0.741036	0.258964	Synonymous mutation	UL5
DISS29	4545	A	G	0.1176	731	312	111	28	0.798561	0.201439	Synonymous mutation	UL5
DISS29	6313	C	T	0.2197	620	392	212	73	0.74386	0.25614	Synonymous mutation	UL6
DISS29	6322	C	T	0.0201	790	477	17	9	0.653846	0.346154	Synonymous mutation	UL6
DISS29	7009	G	C	0.139	167	314	41	37	0.525641	0.474359	Non-synonymous mutation	UL6
DISS29	8005	A	G	0.3063	535	398	295	117	0.716019	0.283981	Synonymous mutation	UL7
DISS29	8635	T	A	0.1167	494	392	87	30	0.74359	0.25641	Non-synonymous mutation	UL7
DISS29	8807	T	C	0.1065	528	336	71	32	0.68932	0.31068	Intergenic	intergenic
DISS29	8931	C	T	0.0943	592	205	69	14	0.831325	0.168675	Intergenic	intergenic
DISS29	9366	C	T	0.1691	569	414	75	125	0.375	0.625	Non-synonymous mutation	UL8
DISS29	9438	T	C	0.3436	116	457	86	214	0.286667	0.713333	Non-synonymous mutation	UL8
DISS29	9450	C	T	0.0798	209	620	25	47	0.347222	0.652778	Non-synonymous mutation	UL8
DISS29	9817	T	C	0.2889	379	345	214	81	0.725424	0.274576	Synonymous mutation	UL8
DISS29	10459	G	A	0.0886	730	246	75	20	0.789474	0.210526	Synonymous mutation	UL8
DISS29	10537	G	T	0.2153	601	350	198	64	0.755725	0.244275	Synonymous mutation	UL8
DISS29	10978	C	A	0.0963	559	295	61	30	0.67033	0.32967	Synonymous mutation	UL8
DISS29	11077	G	A	0.1232	475	329	67	46	0.59292	0.40708	Synonymous mutation	UL8
DISS29	11122	A	G	0.2761	395	324	192	83	0.698182	0.301818	Synonymous mutation	UL8
DISS29	11492	T	C	0.3347	250	404	194	136	0.587879	0.412121	Synonymous mutation	UL9
DISS29	12281	C	G	0.22	634	412	229	66	0.776271	0.223729	Synonymous mutation	UL9
DISS29	12413	G	A	0.2042	690	370	209	63	0.768382	0.231618	Synonymous mutation	UL9
DISS29	12501	C	T	0.3013	589	340	325	76	0.810474	0.189526	Non-synonymous mutation	UL9
DISS29	13028	G	C	0.0857	667	378	73	25	0.744898	0.255102	Synonymous mutation	UL9
DISS29	13033	G	C	0.3009	480	314	247	99	0.713873	0.286127	Non-synonymous mutation	UL9
DISS29	13823	C	G	0.3038	509	361	287	93	0.755263	0.244737	Synonymous mutation	UL9
DISS29	14261	T	C	0.3298	430	271	258	89	0.743516	0.256484	Synonymous mutation	UL10
DISS29	14513	C	G	0.3071	565	392	295	130	0.694118	0.305882	Synonymous mutation	UL10
DISS29	15284	A	C	0.1386	64	315	48	13	0.786885	0.213115	Intergenic	intergenic
DISS29	17285	G	C	0.0876	475	233	50	18	0.735294	0.264706	Non-synonymous mutation	UL12
DISS29	17318	T	C	0.4025	266	164	211	82	0.720137	0.279863	Non-synonymous mutation	UL12
DISS29	17427	C	T	0.1068	573	400	89	28	0.760684	0.239316	Non-synonymous mutation	UL12
DISS29	17648	C	T	0.4577	225	38	84	138	0.378378	0.621622	Synonymous mutation	UL13
DISS29	18227	G	A	0.2058	621	304	182	58	0.758333	0.241667	Synonymous mutation	UL13
DISS29	18449	A	G	0.3347	471	324	293	108	0.730673	0.269327	Synonymous mutation	UL13
DISS29	18506	T	C	0.0905	749	376	85	27	0.758929	0.241071	Synonymous mutation	UL13
DISS29	18641	T	C	0.0883	781	393	99	15	0.868421	0.131579	Synonymous mutation	UL13
DISS29	18746	C	T	0.0243	769	432	20	10	0.666667	0.333333	Synonymous mutation	UL13
DISS29	18829	A	G	0.1186	569	416	83	50	0.62406	0.37594	Non-synonymous mutation	UL13
DISS29	19312	G	T	0.087	788	408	84	30	0.736842	0.263158	Synonymous mutation	UL14
DISS29	20396	C	A	0.2052	497	367	158	65	0.70852	0.29148	Synonymous mutation	UL15
DISS29	20677	A	C	0.0229	660	488	4	23	0.148148	0.851852	Intergenic	intergenic
DISS29	20843	C	T	0.2073	474	389	139	87	0.615044	0.384956	Non-synonymous mutation	UL16
DISS29	21223	G	A	0.2272	514	357	177	79	0.691406	0.308594	Synonymous mutation	UL16
DISS29	21354	C	T	0.1042	665	322	93	22	0.808696	0.191304	Non-synonymous mutation	UL16
DISS29	21952	C	T	0.1223	488	287	82	26	0.759259	0.240741	Non-synonymous mutation	UL17
DISS29	21953	C	T	0.1195	489	292	82	24	0.773585	0.226415	Synonymous mutation	UL17
DISS29	22145	C	T	0.333	289	355	205	117	0.636646	0.363354	Synonymous mutation	UL17
DISS29	22636	T	C	0.0863	661	461	79	27	0.745283	0.254717	Non-synonymous mutation	UL17
DISS29	22815	C	A	0.2339	405	429	163	92	0.639216	0.360784	Non-synonymous mutation	UL17
DISS29	22816	G	C	0.2326	404	424	159	92	0.633466	0.366534	Non-synonymous mutation	UL17
DISS29	22817	T	G	0.2337	386	427	158	90	0.637097	0.362903	Synonymous mutation	UL17
DISS29	23065	C	T	0.3926	59	204	86	84	0.505882	0.494118	Non-synonymous mutation	UL17
DISS29	23845	C	T	0.1919	533	423	157	70	0.69163	0.30837	Non-synonymous mutation	UL17
DISS29	25385	T	C	0.1441	82	108	17	15	0.53125	0.46875	Non-synonymous mutation	UL15
DISS29	25428	C	A	0.1111	70	113	8	15	0.347826	0.652174	Synonymous mutation	UL15
DISS29	26524	T	C	0.0589	334	129	21	8	0.724138	0.275862	Intergenic	intergenic
DISS29	26567	C	A	0.039	346	122	12	7	0.631579	0.368421	Intergenic	intergenic
DISS29	26704	G	T	0.3605	352	40	175	46	0.791855	0.208145	Intergenic	intergenic
DISS29	28031	T	C	0.0657	381	332	37	15	0.711538	0.288462	Intergenic	intergenic
DISS29	28032	G	C	0.3249	417	357	295	78	0.790885	0.209115	Intergenic	intergenic
DISS29	28576	C	T	0.0234	745	419	22	6	0.785714	0.214286	Synonymous mutation	UL19
DISS29	29012	T	C	0.3052	504	376	297	90	0.767442	0.232558	Non-synonymous mutation	UL19
DISS29	29731	G	A	0.2641	565	384	243	98	0.71261	0.28739	Synonymous mutation	UL19
DISS29	30001	C	T	0.0946	707	421	85	33	0.720339	0.279661	Synonymous mutation	UL19
DISS29	31043	A	G	0.2142	457	453	152	96	0.612903	0.387097	Non-synonymous mutation	UL19
DISS29	31948	G	T	0.0251	596	531	18	11	0.62069	0.37931	Synonymous mutation	UL19
DISS29	32059	G	C	0.2232	475	435	178	84	0.679389	0.320611	Synonymous mutation	UL19
DISS29	32703	T	C	0.3581	415	168	243	85	0.740854	0.259146	Non-synonymous mutation	UL20
DISS29	32876	A	G	0.338	335	375	213	150	0.586777	0.413223	Non-synonymous mutation	UL20
DISS29	33192	C	T	0.2473	261	433	126	102	0.552632	0.447368	Non-synonymous mutation	UL20
DISS29	33578	G	A	0.2519	429	351	171	92	0.65019	0.34981	Intergenic	intergenic
DISS29	33613	A	C	0.1262	281	425	80	22	0.784314	0.215686	Intergenic	intergenic
DISS29	33622	T	G	0.1432	282	406	83	32	0.721739	0.278261	Intergenic	intergenic
DISS29	34718	A	C	0.3793	389	306	269	157	0.631455	0.368545	Non-synonymous mutation	UL21
DISS29	34719	C	T	0.2397	477	388	186	87	0.681319	0.318681	Non-synonymous mutation	UL21
DISS29	35576	A	G	0.0251	579	35	3	13	0.1875	0.8125	Intergenic	intergenic
DISS29	35769	C	G	0.0297	431	451	14	13	0.518519	0.481481	Synonymous mutation	UL22
DISS29	36358	A	G	0.33	458	397	317	108	0.745882	0.254118	Non-synonymous mutation	UL22
DISS29	36546	C	A	0.3275	503	308	286	109	0.724051	0.275949	Synonymous mutation	UL22
DISS29	37416	C	G	0.0285	264	553	9	15	0.375	0.625	Synonymous mutation	UL22
DISS29	37443	C	T	0.0304	359	562	13	16	0.448276	0.551724	Synonymous mutation	UL22
DISS29	37596	T	C	0.1062	647	445	103	27	0.792308	0.207692	Synonymous mutation	UL22
DISS29	37644	T	C	0.1369	699	409	131	45	0.744318	0.255682	Synonymous mutation	UL22
DISS29	37646	T	C	0.1312	697	386	125	41	0.753012	0.246988	Non-synonymous mutation	UL22
DISS29	37815	T	G	0.1975	154	549	70	103	0.404624	0.595376	Synonymous mutation	UL22
DISS29	37912	G	C	0.1023	387	578	59	51	0.536364	0.463636	Non-synonymous mutation	UL22
DISS29	39486	T	C	0.3091	515	280	268	89	0.7507	0.2493	Non-synonymous mutation	UL23
DISS29	39511	C	T	0.2022	598	332	177	59	0.75	0.25	Synonymous mutation	UL23
DISS29	39780	A	C	0.2953	481	394	254	113	0.692098	0.307902	Synonymous mutation	UL24
DISS29	39896	T	C	0.2828	521	382	274	82	0.769663	0.230337	Non-synonymous mutation	UL24
DISS29	39900	T	C	0.2892	520	380	286	81	0.779292	0.220708	Synonymous mutation	UL24
DISS29	40371	C	T	0.1975	300	333	86	70	0.551282	0.448718	Synonymous mutation	UL24
DISS29	40489	C	T	0.0663	254	211	26	7	0.787879	0.212121	Intergenic	intergenic
DISS29	40490	C	T	0.0591	250	212	23	6	0.793103	0.206897	Intergenic	intergenic
DISS29	40492	C	T	0.0507	255	212	21	4	0.84	0.16	Intergenic	intergenic
DISS29	40493	G	T	0.05	251	205	21	3	0.875	0.125	Intergenic	intergenic
DISS29	40512	C	T	0.1131	70	271	37	7	0.840909	0.159091	Intergenic	intergenic
DISS29	40521	T	C	0.0262	60	232	3	5	0.375	0.625	Intergenic	intergenic
DISS29	40666	T	C	0.3574	317	214	264	38	0.874172	0.125828	Intergenic	intergenic
DISS29	42540	T	C	0.0894	588	410	70	28	0.714286	0.285714	Intergenic	intergenic
DISS29	42714	T	G	0.0963	555	438	79	27	0.745283	0.254717	Intergenic	intergenic
DISS29	43631	T	G	0.0547	481	364	40	9	0.816327	0.183673	Synonymous mutation	UL26
DISS29	43748	T	C	0.0235	788	377	23	5	0.821429	0.178571	Synonymous mutation	UL26
DISS29	43820	G	T	0.0834	679	406	77	22	0.777778	0.222222	Synonymous mutation	UL26
DISS29	44417	C	A	0.1101	3	199	4	21	0.16	0.84	Synonymous mutation	UL26
DISS29	44825	T	G	0.0526	117	8	1	6	0.142857	0.857143	Intergenic	intergenic
DISS29	44925	G	T	0.0239	301	142	7	4	0.636364	0.363636	Intergenic	intergenic
DISS29	44926	A	T	0.0451	299	141	12	9	0.571429	0.428571	Intergenic	intergenic
DISS29	44951	C	G	0.0202	362	123	4	6	0.4	0.6	Intergenic	intergenic
DISS29	44952	C	G	0.022	367	122	5	6	0.454545	0.545455	Intergenic	intergenic
DISS29	44989	C	T	0.3963	255	70	167	47	0.780374	0.219626	Intergenic	intergenic
DISS29	45000	C	A	0.028	223	119	7	3	0.7	0.3	Intergenic	intergenic
DISS29	45001	A	C	0.0418	205	115	5	9	0.357143	0.642857	Intergenic	intergenic
DISS29	45095	T	C	0.439	109	174	129	94	0.578475	0.421525	Intergenic	intergenic
DISS29	45280	C	G	0.2537	494	261	198	60	0.767442	0.232558	Non-synonymous mutation	UL27
DISS29	45484	C	T	0.2363	485	352	169	90	0.65251	0.34749	Non-synonymous mutation	UL27
DISS29	45669	T	G	0.0813	659	490	62	40	0.607843	0.392157	Non-synonymous mutation	UL27
DISS29	46627	G	C	0.0261	816	487	21	14	0.6	0.4	Non-synonymous mutation	UL27
DISS29	47602	C	T	0.0291	155	345	6	9	0.4	0.6	Non-synonymous mutation	UL27
DISS29	47634	C	T	0.0291	105	259	6	5	0.545455	0.454545	Non-synonymous mutation	UL27
DISS29	47696	G	C	0.3243	26	74	22	26	0.458333	0.541667	Synonymous mutation	UL27
DISS29	48519	G	A	0.0283	326	393	13	8	0.619048	0.380952	Synonymous mutation	UL28
DISS29	48777	T	C	0.4093	117	34	94	12	0.886792	0.113208	Synonymous mutation	UL28
DISS29	49062	A	G	0.0352	149	343	6	12	0.333333	0.666667	Synonymous mutation	UL28
DISS29	49842	A	T	0.3425	507	326	321	114	0.737931	0.262069	Synonymous mutation	UL28
DISS29	50428	G	A	0.0362	121	252	7	7	0.5	0.5	Intergenic	intergenic
DISS29	51299	G	T	0.0865	658	334	63	31	0.670213	0.329787	Synonymous mutation	UL29
DISS29	51776	C	T	0.0792	442	534	56	28	0.666667	0.333333	Synonymous mutation	UL29
DISS29	51839	A	C	0.3252	351	423	265	109	0.708556	0.291444	Synonymous mutation	UL29
DISS29	52384	C	T	0.1212	685	439	115	40	0.741935	0.258065	Non-synonymous mutation	UL29
DISS29	52439	C	T	0.2116	115	510	50	118	0.297619	0.702381	Synonymous mutation	UL29
DISS29	53032	C	T	0.2334	549	376	187	95	0.663121	0.336879	Non-synonymous mutation	UL29
DISS29	53108	G	A	0.2171	532	393	177	80	0.688716	0.311284	Synonymous mutation	UL29
DISS29	53603	G	A	0.2174	581	348	205	53	0.794574	0.205426	Synonymous mutation	UL29
DISS29	53693	T	C	0.31	538	309	305	76	0.800525	0.199475	Synonymous mutation	UL29
DISS29	53726	T	C	0.3133	487	347	296	85	0.776903	0.223097	Synonymous mutation	UL29
DISS29	53758	A	C	0.2211	535	340	189	60	0.759036	0.240964	Non-synonymous mutation	UL29
DISS29	53852	G	A	0.2153	482	367	156	78	0.666667	0.333333	Synonymous mutation	UL29
DISS29	54244	G	A	0.1931	651	285	174	50	0.776786	0.223214	Intergenic	intergenic
DISS29	54251	G	C	0.1955	648	284	179	48	0.788546	0.211454	Intergenic	intergenic
DISS29	54255	C	T	0.1964	645	283	181	46	0.797357	0.202643	Intergenic	intergenic
DISS29	54289	A	G	0.1845	761	299	208	32	0.866667	0.133333	Intergenic	intergenic
DISS29	54343	A	T	0.1935	817	347	210	70	0.75	0.25	Intergenic	intergenic
DISS29	54360	C	G	0.211	855	388	224	110	0.670659	0.329341	Intergenic	intergenic
DISS29	54361	C	G	0.214	862	381	226	113	0.666667	0.333333	Intergenic	intergenic
DISS29	54498	T	C	0.1549	944	609	213	72	0.747368	0.252632	Intergenic	intergenic
DISS29	54503	C	A	0.1684	936	620	244	72	0.772152	0.227848	Intergenic	intergenic
DISS29	54521	T	G	0.0358	1179	626	9	59	0.132353	0.867647	Intergenic	intergenic
DISS29	54523	T	C	0.0432	1169	614	15	67	0.182927	0.817073	Intergenic	intergenic
DISS29	54524	G	A	0.0309	1175	650	8	51	0.135593	0.864407	Intergenic	intergenic
DISS29	54525	A	T	0.0367	1148	622	10	59	0.144928	0.855072	Intergenic	intergenic
DISS29	54528	T	G	0.0308	1147	677	6	52	0.103448	0.896552	Intergenic	intergenic
DISS29	54542	A	G	0.1862	828	605	228	100	0.695122	0.304878	Intergenic	intergenic
DISS29	54617	T	C	0.1367	140	598	51	66	0.435897	0.564103	Intergenic	intergenic
DISS29	54652	C	G	0.2635	155	457	128	91	0.584475	0.415525	Intergenic	intergenic
DISS29	54655	C	G	0.253	164	451	125	84	0.598086	0.401914	Intergenic	intergenic
DISS29	54707	G	A	0.678	165	53	219	240	0.477124	0.522876	Intergenic	intergenic
DISS29	54710	C	T	0.1931	289	250	94	35	0.728682	0.271318	Intergenic	intergenic
DISS29	54722	C	G	0.0358	397	247	16	8	0.666667	0.333333	Intergenic	intergenic
DISS29	54729	G	T	0.046	397	267	24	8	0.75	0.25	Intergenic	intergenic
DISS29	54731	G	A	0.0548	395	259	27	11	0.710526	0.289474	Intergenic	intergenic
DISS29	54734	C	G	0.381	197	200	206	66	0.757353	0.242647	Intergenic	intergenic
DISS29	54735	T	C	0.393	197	192	205	54	0.791506	0.208494	Intergenic	intergenic
DISS29	54753	A	G	0.0308	417	317	7	17	0.291667	0.708333	Intergenic	intergenic
DISS29	54759	A	C	0.2986	292	286	161	88	0.646586	0.353414	Intergenic	intergenic
DISS29	54765	T	C	0.1099	283	369	34	47	0.419753	0.580247	Intergenic	intergenic
DISS29	54766	G	C	0.2346	317	407	149	75	0.665179	0.334821	Intergenic	intergenic
DISS29	54768	C	T	0.2309	322	414	145	76	0.656109	0.343891	Intergenic	intergenic
DISS29	54769	G	A	0.2349	288	388	153	76	0.668122	0.331878	Intergenic	intergenic
DISS29	54786	A	G	0.3075	311	404	218	100	0.685535	0.314465	Intergenic	intergenic
DISS29	54791	T	C	0.3087	314	405	223	99	0.692547	0.307453	Intergenic	intergenic
DISS29	54902	C	T	0.0203	650	411	17	5	0.772727	0.227273	Non-synonymous mutation	UL30
DISS29	54949	G	A	0.3197	436	328	252	108	0.7	0.3	Non-synonymous mutation	UL30
DISS29	55207	G	A	0.0291	683	484	27	8	0.771429	0.228571	Non-synonymous mutation	UL30
DISS29	55222	C	A	0.3243	435	386	276	118	0.700508	0.299492	Non-synonymous mutation	UL30
DISS29	55452	G	T	0.3133	468	239	263	61	0.811728	0.188272	Synonymous mutation	UL30
DISS29	56466	T	C	0.3528	320	366	239	136	0.637333	0.362667	Synonymous mutation	UL30
DISS29	56728	A	G	0.3771	376	245	288	88	0.765957	0.234043	Non-synonymous mutation	UL30
DISS29	56744	C	A	0.0392	38	281	7	6	0.538462	0.461538	Non-synonymous mutation	UL30
DISS29	56795	G	A	0.4591	100	319	247	112	0.688022	0.311978	Non-synonymous mutation	UL30
DISS29	56816	G	A	0.4418	136	290	227	111	0.671598	0.328402	Non-synonymous mutation	UL30
DISS29	56829	G	C	0.037	201	292	11	8	0.578947	0.421053	Non-synonymous mutation	UL30
DISS29	56831	C	A	0.1456	178	265	41	35	0.539474	0.460526	Non-synonymous mutation	UL30
DISS29	56834	A	G	0.0512	384	357	21	19	0.525	0.475	Non-synonymous mutation	UL30
DISS29	56840	G	A	0.0331	408	349	14	12	0.538462	0.461538	Non-synonymous mutation	UL30
DISS29	56843	C	A	0.426	199	245	226	105	0.682779	0.317221	Non-synonymous mutation	UL30
DISS29	56846	A	G	0.0203	426	344	11	5	0.6875	0.3125	Non-synonymous mutation	UL30
DISS29	57306	T	C	0.3252	490	283	291	82	0.780161	0.219839	Synonymous mutation	UL30
DISS29	57853	A	G	0.3529	222	418	187	162	0.535817	0.464183	Non-synonymous mutation	UL30
DISS29	58440	A	C	0.3516	452	374	322	126	0.71875	0.28125	Synonymous mutation	UL30
DISS29	59144	G	T	0.351	427	234	271	87	0.756983	0.243017	Synonymous mutation	UL31
DISS29	59670	C	G	0.3202	415	358	255	111	0.696721	0.303279	Synonymous mutation	UL32
DISS29	60358	G	C	0.0448	504	324	19	20	0.487179	0.512821	Non-synonymous mutation	UL32
DISS29	60360	C	G	0.0472	506	339	23	19	0.547619	0.452381	Synonymous mutation	UL32
DISS29	60567	G	A	0.265	413	443	217	92	0.702265	0.297735	Synonymous mutation	UL32
DISS29	60852	G	C	0.2966	60	189	52	53	0.495238	0.504762	Synonymous mutation	UL32
DISS29	60912	C	G	0.1653	107	90	27	12	0.692308	0.307692	Synonymous mutation	UL32
DISS29	61168	A	G	0.3691	459	104	255	75	0.772727	0.227273	Non-synonymous mutation	UL32
DISS29	61182	G	T	0.3538	457	131	242	80	0.751553	0.248447	Synonymous mutation	UL33
DISS29	61642	C	A	0.0914	632	271	81	10	0.89011	0.10989	Intergenic	intergenic
DISS29	61740	G	A	0.2372	478	368	175	88	0.665399	0.334601	Non-synonymous mutation	UL34
DISS29	61949	T	G	0.2979	387	365	221	98	0.69279	0.30721	Synonymous mutation	UL34
DISS29	62123	C	T	0.3238	271	345	180	115	0.610169	0.389831	Synonymous mutation	UL34
DISS29	62336	A	G	0.0798	528	358	62	15	0.805195	0.194805	Synonymous mutation	UL34
DISS29	62979	T	C	0.2404	311	305	93	102	0.476923	0.523077	Intergenic	intergenic
DISS29	62982	C	T	0.2306	314	307	94	93	0.502674	0.497326	Intergenic	intergenic
DISS29	63422	G	A	0.1279	441	417	81	45	0.642857	0.357143	Non-synonymous mutation	UL36
DISS29	63516	G	C	0.1108	400	354	68	26	0.723404	0.276596	Synonymous mutation	UL36
DISS29	63620	T	G	0.0219	304	186	8	3	0.727273	0.272727	Non-synonymous mutation	UL36
DISS29	63626	T	G	0.0269	285	180	10	3	0.769231	0.230769	Non-synonymous mutation	UL36
DISS29	63629	C	G	0.0277	283	168	11	2	0.846154	0.153846	Non-synonymous mutation	UL36
DISS29	63674	C	G	0.05	265	95	12	7	0.631579	0.368421	Non-synonymous mutation	UL36
DISS29	63675	C	G	0.0504	251	93	11	8	0.578947	0.421053	Synonymous mutation	UL36
DISS29	63677	A	G	0.036	257	88	8	5	0.615385	0.384615	Non-synonymous mutation	UL36
DISS29	63842	G	T	0.4247	130	149	176	30	0.854369	0.145631	Non-synonymous mutation	UL36
DISS29	64069	G	A	0.0274	237	44	6	2	0.75	0.25	Non-synonymous mutation	UL36
DISS29	64429	G	A	0.292	412	168	180	60	0.75	0.25	Non-synonymous mutation	UL36
DISS29	64527	A	G	0.3829	309	178	251	53	0.825658	0.174342	Synonymous mutation	UL36
DISS29	64571	T	G	0.0345	308	250	5	15	0.25	0.75	Non-synonymous mutation	UL36
DISS29	64581	A	G	0.3213	230	181	86	109	0.441026	0.558974	Synonymous mutation	UL36
DISS29	64972	C	A	0.3277	450	225	242	88	0.733333	0.266667	Non-synonymous mutation	UL36
DISS29	65838	C	T	0.2261	531	389	178	91	0.66171	0.33829	Synonymous mutation	UL36
DISS29	65900	C	T	0.2174	527	409	175	85	0.673077	0.326923	Non-synonymous mutation	UL36
DISS29	67215	A	G	0.3634	421	375	283	172	0.621978	0.378022	Synonymous mutation	UL36
DISS29	67358	T	C	0.3443	480	295	304	103	0.746929	0.253071	Non-synonymous mutation	UL36
DISS29	67490	C	G	0.0216	713	372	20	4	0.833333	0.166667	Non-synonymous mutation	UL36
DISS29	67809	G	A	0.2223	623	434	207	96	0.683168	0.316832	Synonymous mutation	UL36
DISS29	68761	G	A	0.1935	271	304	76	62	0.550725	0.449275	Non-synonymous mutation	UL36
DISS29	68797	A	G	0.3182	224	256	133	91	0.59375	0.40625	Non-synonymous mutation	UL36
DISS29	69142	C	G	0.0895	633	303	67	25	0.728261	0.271739	Non-synonymous mutation	UL36
DISS29	69417	T	C	0.3198	486	318	266	113	0.701847	0.298153	Synonymous mutation	UL36
DISS29	70002	C	T	0.0953	343	293	44	23	0.656716	0.343284	Synonymous mutation	UL36
DISS29	70356	G	A	0.2311	577	237	186	59	0.759184	0.240816	Synonymous mutation	UL36
DISS29	70932	A	G	0.3244	303	297	191	100	0.656357	0.343643	Synonymous mutation	UL36
DISS29	71040	C	T	0.3621	300	297	243	97	0.714706	0.285294	Synonymous mutation	UL36
DISS29	71447	C	G	0.3526	423	304	250	146	0.631313	0.368687	Non-synonymous mutation	UL36
DISS29	72569	A	C	0.2074	80	66	18	21	0.461538	0.538462	Intergenic	intergenic
DISS29	72570	A	C	0.0784	100	88	7	9	0.4375	0.5625	Intergenic	intergenic
DISS29	72648	C	A	0.1572	290	169	35	51	0.406977	0.593023	Non-synonymous mutation	UL37
DISS29	72733	A	G	0.3457	385	127	212	59	0.782288	0.217712	Non-synonymous mutation	UL37
DISS29	75330	C	T	0.2315	482	285	178	53	0.770563	0.229437	Synonymous mutation	UL37
DISS29	75393	G	C	0.326	453	219	261	65	0.800613	0.199387	Non-synonymous mutation	UL37
DISS29	75927	C	T	0.0949	569	410	65	38	0.631068	0.368932	Synonymous mutation	UL37
DISS29	76215	T	G	0.0317	206	63	8	1	0.888889	0.111111	Intergenic	intergenic
DISS29	76219	T	G	0.0446	149	51	6	4	0.6	0.4	Intergenic	intergenic
DISS29	76221	T	G	0.1577	139	46	22	13	0.628571	0.371429	Intergenic	intergenic
DISS29	76223	T	G	0.1229	139	54	14	15	0.482759	0.517241	Intergenic	intergenic
DISS29	76225	T	G	0.2634	136	53	26	43	0.376812	0.623188	Intergenic	intergenic
DISS29	76227	T	G	0.5	73	57	117	68	0.632432	0.367568	Intergenic	intergenic
DISS29	76240	C	G	0.1161	186	347	30	40	0.428571	0.571429	Intergenic	intergenic
DISS29	76288	C	T	0.1166	250	447	47	45	0.51087	0.48913	Intergenic	intergenic
DISS29	76378	G	T	0.1138	452	319	74	25	0.747475	0.252525	Intergenic	intergenic
DISS29	76436	A	C	0.0384	497	250	14	16	0.466667	0.533333	Intergenic	intergenic
DISS29	76442	A	C	0.0867	457	340	63	13	0.828947	0.171053	Intergenic	intergenic
DISS29	76445	A	C	0.2352	428	252	102	109	0.483412	0.516588	Intergenic	intergenic
DISS29	76452	A	C	0.1295	412	350	78	36	0.684211	0.315789	Intergenic	intergenic
DISS29	76454	A	C	0.1314	407	359	80	36	0.689655	0.310345	Intergenic	intergenic
DISS29	76551	A	G	0.1409	463	226	61	52	0.539823	0.460177	Non-synonymous mutation	UL38
DISS29	76667	C	G	0.4903	376	15	260	120	0.684211	0.315789	Synonymous mutation	UL38
DISS29	77067	G	A	0.232	525	359	183	85	0.682836	0.317164	Non-synonymous mutation	UL38
DISS29	77590	G	A	0.2261	472	394	191	62	0.754941	0.245059	Non-synonymous mutation	UL38
DISS29	77936	T	C	0.167	221	139	43	39	0.52439	0.47561	Intergenic	intergenic
DISS29	77954	A	C	0.0241	63	217	6	1	0.857143	0.142857	Intergenic	intergenic
DISS29	78364	T	C	0.3054	514	290	263	91	0.742938	0.257062	Intergenic	intergenic
DISS29	78684	T	C	0.3632	89	394	97	179	0.351449	0.648551	Synonymous mutation	UL39
DISS29	78758	C	G	0.0976	349	454	53	34	0.609195	0.390805	Non-synonymous mutation	UL39
DISS29	78924	T	C	0.3287	184	343	111	147	0.430233	0.569767	Synonymous mutation	UL39
DISS29	79338	T	C	0.3001	380	357	225	91	0.712025	0.287975	Synonymous mutation	UL39
DISS29	79378	A	G	0.197	461	389	153	56	0.732057	0.267943	Non-synonymous mutation	UL39
DISS29	79535	G	A	0.3029	460	249	242	66	0.785714	0.214286	Non-synonymous mutation	UL39
DISS29	79759	G	A	0.0969	698	439	86	36	0.704918	0.295082	Non-synonymous mutation	UL39
DISS29	79767	T	C	0.2041	609	397	184	74	0.713178	0.286822	Synonymous mutation	UL39
DISS29	80052	C	T	0.3156	339	406	231	113	0.671512	0.328488	Synonymous mutation	UL39
DISS29	80630	G	C	0.3032	473	299	247	89	0.735119	0.264881	Non-synonymous mutation	UL39
DISS29	80835	T	C	0.2905	408	315	196	100	0.662162	0.337838	Synonymous mutation	UL39
DISS29	80856	G	C	0.2745	422	305	184	91	0.669091	0.330909	Synonymous mutation	UL39
DISS29	80872	T	G	0.2568	426	283	165	80	0.673469	0.326531	Non-synonymous mutation	UL39
DISS29	80876	G	C	0.2565	429	280	164	81	0.669388	0.330612	Non-synonymous mutation	UL39
DISS29	80880	A	G	0.2575	417	275	163	77	0.679167	0.320833	Synonymous mutation	UL39
DISS29	80883	C	A	0.2527	433	268	164	73	0.691983	0.308017	Synonymous mutation	UL39
DISS29	80889	C	T	0.2439	438	269	157	71	0.688596	0.311404	Synonymous mutation	UL39
DISS29	80901	C	T	0.1511	499	281	98	41	0.705036	0.294964	Synonymous mutation	UL39
DISS29	80907	C	A	0.2418	445	250	154	68	0.693694	0.306306	Synonymous mutation	UL39
DISS29	80935	C	A	0.229	468	201	147	52	0.738693	0.261307	Synonymous mutation	UL39
DISS29	80939	G	A	0.2292	477	187	147	51	0.742424	0.257576	Non-synonymous mutation	UL39
DISS29	80946	C	T	0.2283	482	177	145	50	0.74359	0.25641	Synonymous mutation	UL39
DISS29	80949	T	C	0.2259	474	177	140	50	0.736842	0.263158	Synonymous mutation	UL39
DISS29	80955	C	G	0.2217	476	169	135	49	0.733696	0.266304	Synonymous mutation	UL39
DISS29	80956	A	C	0.2264	474	165	137	50	0.73262	0.26738	Non-synonymous mutation	UL39
DISS29	80957	T	G	0.2258	478	163	138	49	0.737968	0.262032	Non-synonymous mutation	UL39
DISS29	80988	A	G	0.2329	453	64	128	29	0.815287	0.184713	Synonymous mutation	UL39
DISS29	80994	T	G	0.225	451	45	119	25	0.826389	0.173611	Synonymous mutation	UL39
DISS29	80997	T	C	0.2228	447	30	117	20	0.854015	0.145985	Synonymous mutation	UL39
DISS29	81006	A	C	0.2589	54	360	50	95	0.344828	0.655172	Synonymous mutation	UL39
DISS29	81018	G	A	0.2366	100	384	52	98	0.346667	0.653333	Synonymous mutation	UL39
DISS29	81021	G	A	0.232	107	393	51	100	0.337748	0.662252	Synonymous mutation	UL39
DISS29	81024	G	C	0.2269	117	393	49	101	0.326667	0.673333	Synonymous mutation	UL39
DISS29	81037	G	A	0.2275	137	420	54	110	0.329268	0.670732	Non-synonymous mutation	UL39
DISS29	81046	C	A	0.2219	160	407	51	111	0.314815	0.685185	Non-synonymous mutation	UL39
DISS29	81069	C	A	0.2036	210	412	60	99	0.377358	0.622642	Synonymous mutation	UL39
DISS29	81072	T	C	0.2025	211	415	61	98	0.383648	0.616352	Synonymous mutation	UL39
DISS29	81096	G	C	0.2039	239	409	79	87	0.475904	0.524096	Synonymous mutation	UL39
DISS29	81106	A	C	0.2081	246	401	89	81	0.523529	0.476471	Non-synonymous mutation	UL39
DISS29	81111	C	G	0.2005	256	398	86	78	0.52439	0.47561	Synonymous mutation	UL39
DISS29	81126	G	T	0.2017	287	390	103	68	0.602339	0.397661	Synonymous mutation	UL39
DISS29	81132	G	A	0.2007	299	390	106	67	0.612717	0.387283	Synonymous mutation	UL39
DISS29	81135	C	T	0.1965	306	385	106	63	0.627219	0.372781	Synonymous mutation	UL39
DISS29	81137	G	A	0.1984	314	389	109	65	0.626437	0.373563	Non-synonymous mutation	UL39
DISS29	81149	C	A	0.2085	331	379	129	58	0.68984	0.31016	Non-synonymous mutation	UL39
DISS29	81174	C	G	0.2059	362	385	143	51	0.737113	0.262887	Synonymous mutation	UL39
DISS29	81175	G	T	0.2087	366	381	145	52	0.736041	0.263959	Non-synonymous mutation	UL39
DISS29	81180	C	G	0.2079	384	373	149	50	0.748744	0.251256	Synonymous mutation	UL39
DISS29	81192	T	C	0.2182	412	351	160	53	0.751174	0.248826	Synonymous mutation	UL39
DISS29	81216	G	C	0.2307	437	339	185	48	0.793991	0.206009	Synonymous mutation	UL39
DISS29	81227	G	A	0.2413	452	331	199	50	0.799197	0.200803	Non-synonymous mutation	UL39
DISS29	81249	C	T	0.2536	492	338	223	59	0.79078	0.20922	Synonymous mutation	UL39
DISS29	81252	G	C	0.2547	495	344	225	62	0.783972	0.216028	Synonymous mutation	UL39
DISS29	81280	T	C	0.2618	520	367	243	73	0.768987	0.231013	Non-synonymous mutation	UL39
DISS29	81283	A	G	0.2636	513	376	243	76	0.761755	0.238245	Non-synonymous mutation	UL39
DISS29	81289	A	C	0.2629	511	385	237	83	0.740625	0.259375	Non-synonymous mutation	UL39
DISS29	81291	C	G	0.2666	517	377	239	87	0.733129	0.266871	Non-synonymous mutation	UL39
DISS29	81738	G	A	0.0901	590	427	70	31	0.693069	0.306931	Synonymous mutation	UL39
DISS29	82369	C	G	0.0982	699	430	93	30	0.756098	0.243902	Synonymous mutation	UL40
DISS29	82789	A	G	0.1102	523	331	80	26	0.754717	0.245283	Synonymous mutation	UL40
DISS29	83410	G	A	0.0823	572	275	64	12	0.842105	0.157895	Synonymous mutation	UL41
DISS29	83420	G	T	0.0843	600	280	69	12	0.851852	0.148148	Synonymous mutation	UL41
DISS29	85668	A	G	0.0874	559	537	65	40	0.619048	0.380952	Non-synonymous mutation	UL42
DISS29	86191	C	G	0.3316	449	202	272	51	0.842105	0.157895	Non-synonymous mutation	UL42
DISS29	86260	T	C	0.3264	449	233	258	73	0.779456	0.220544	Non-synonymous mutation	UL42
DISS29	86357	A	G	0.0309	655	439	22	13	0.628571	0.371429	Synonymous mutation	UL42
DISS29	86555	G	C	0.0882	518	472	64	32	0.666667	0.333333	Synonymous mutation	UL42
DISS29	86681	A	T	0.2434	510	322	134	134	0.5	0.5	Intergenic	intergenic
DISS29	86960	C	G	0.1357	155	539	39	70	0.357798	0.642202	Synonymous mutation	UL43
DISS29	87317	C	T	0.2062	486	334	148	66	0.691589	0.308411	Synonymous mutation	UL43
DISS29	87729	G	A	0.0216	610	434	18	5	0.782609	0.217391	Non-synonymous mutation	UL43
DISS29	87997	A	G	0.0271	532	472	21	7	0.75	0.25	Non-synonymous mutation	UL43
DISS29	88093	C	T	0.2581	304	286	147	59	0.713592	0.286408	Non-synonymous mutation	UL43
DISS29	88639	A	C	0.1711	133	359	37	65	0.362745	0.637255	Non-synonymous mutation	UL44
DISS29	88784	T	C	0.0898	499	340	52	31	0.626506	0.373494	Non-synonymous mutation	UL44
DISS29	88922	G	A	0.1397	396	181	65	29	0.691489	0.308511	Non-synonymous mutation	UL44
DISS29	88996	C	G	0.3932	381	52	195	92	0.679443	0.320557	Non-synonymous mutation	UL44
DISS29	88997	C	G	0.3937	387	54	196	91	0.682927	0.317073	Non-synonymous mutation	UL44
DISS29	88998	G	T	0.3909	387	56	192	93	0.673684	0.326316	Synonymous mutation	UL44
DISS29	88999	A	C	0.3958	371	49	192	93	0.673684	0.326316	Non-synonymous mutation	UL44
DISS29	89000	C	G	0.4003	378	48	192	93	0.673684	0.326316	Non-synonymous mutation	UL44
DISS29	89001	C	G	0.3983	379	50	193	93	0.674825	0.325175	Synonymous mutation	UL44
DISS29	89069	T	C	0.2815	434	373	219	98	0.690852	0.309148	Non-synonymous mutation	UL44
DISS29	89247	G	A	0.2824	538	274	258	62	0.80625	0.19375	Synonymous mutation	UL44
DISS29	89915	G	C	0.0619	28	438	24	7	0.774194	0.225806	Intergenic	intergenic
DISS29	89924	C	A	0.1205	30	428	10	53	0.15873	0.84127	Intergenic	intergenic
DISS29	90636	T	C	0.3646	284	358	243	126	0.658537	0.341463	Intergenic	intergenic
DISS29	90647	A	T	0.0244	466	432	14	9	0.608696	0.391304	Intergenic	intergenic
DISS29	90654	G	C	0.0287	476	469	20	8	0.714286	0.285714	Intergenic	intergenic
DISS29	90685	C	T	0.3347	287	367	215	114	0.653495	0.346505	Intergenic	intergenic
DISS29	90710	C	A	0.309	305	367	183	122	0.6	0.4	Intergenic	intergenic
DISS29	90804	A	G	0.2435	403	327	140	95	0.595745	0.404255	Intergenic	intergenic
DISS29	91100	C	G	0.0883	373	552	51	39	0.566667	0.433333	Synonymous mutation	UL46
DISS29	91112	G	A	0.305	241	462	172	137	0.556634	0.443366	Synonymous mutation	UL46
DISS29	91113	T	A	0.3104	233	458	172	139	0.553055	0.446945	Non-synonymous mutation	UL46
DISS29	91114	C	G	0.3081	242	463	173	141	0.550955	0.449045	Non-synonymous mutation	UL46
DISS29	91115	T	A	0.3085	238	452	170	140	0.548387	0.451613	Non-synonymous mutation	UL46
DISS29	91116	T	C	0.3049	240	463	170	141	0.546624	0.453376	Non-synonymous mutation	UL46
DISS29	91125	A	G	0.3142	233	460	183	135	0.575472	0.424528	Non-synonymous mutation	UL46
DISS29	91189	T	C	0.3759	179	349	221	97	0.694969	0.305031	Non-synonymous mutation	UL46
DISS29	91246	T	C	0.3984	135	326	203	103	0.663399	0.336601	Non-synonymous mutation	UL46
DISS29	91267	T	C	0.2982	156	324	131	73	0.642157	0.357843	Non-synonymous mutation	UL46
DISS29	91376	T	C	0.1234	136	204	38	10	0.791667	0.208333	Synonymous mutation	UL46
DISS29	91403	A	G	0.1176	104	179	27	11	0.710526	0.289474	Synonymous mutation	UL46
DISS29	91730	C	T	0.1141	548	181	62	32	0.659574	0.340426	Synonymous mutation	UL46
DISS29	92693	C	A	0.0755	748	402	65	29	0.691489	0.308511	Non-synonymous mutation	UL46
DISS29	93066	C	T	0.0858	649	481	83	23	0.783019	0.216981	Intergenic	intergenic
DISS29	93550	G	A	0.0985	397	381	58	27	0.682353	0.317647	Synonymous mutation	UL47
DISS29	93632	G	T	0.1117	432	345	66	32	0.673469	0.326531	Synonymous mutation	UL47
DISS29	94031	G	A	0.0273	683	385	19	11	0.633333	0.366667	Synonymous mutation	UL47
DISS29	94274	C	T	0.1904	531	397	158	61	0.721461	0.278539	Synonymous mutation	UL47
DISS29	94652	A	G	0.2087	470	423	159	77	0.673729	0.326271	Synonymous mutation	UL47
DISS29	94669	G	A	0.2025	449	432	149	75	0.665179	0.334821	Non-synonymous mutation	UL47
DISS29	94731	T	C	0.0828	478	453	57	27	0.678571	0.321429	Non-synonymous mutation	UL47
DISS29	94993	A	G	0.3316	213	307	188	70	0.728682	0.271318	Non-synonymous mutation	UL47
DISS29	95085	A	C	0.104	415	274	64	16	0.8	0.2	Non-synonymous mutation	UL47
DISS29	95190	G	A	0.3886	226	190	195	70	0.735849	0.264151	Non-synonymous mutation	UL47
DISS29	95522	G	A	0.3842	354	122	233	64	0.784512	0.215488	Intergenic	intergenic
DISS29	95538	C	T	0.0257	547	171	17	2	0.894737	0.105263	Intergenic	intergenic
DISS29	95621	A	C	0.1552	244	234	48	40	0.545455	0.454545	Intergenic	intergenic
DISS29	95683	T	C	0.3057	237	323	155	96	0.61753	0.38247	Intergenic	intergenic
DISS29	95743	T	G	0.271	179	402	133	83	0.615741	0.384259	Intergenic	intergenic
DISS29	96521	G	A	0.3	184	495	155	136	0.532646	0.467354	Synonymous mutation	UL48
DISS29	97522	C	T	0.2693	287	310	158	62	0.718182	0.281818	Non-synonymous mutation	UL48
DISS29	97570	C	T	0.1266	393	282	72	26	0.734694	0.265306	Intergenic	intergenic
DISS29	97822	T	C	0.0538	78	98	8	2	0.8	0.2	Intergenic	intergenic
DISS29	98518	G	A	0.4382	82	215	152	82	0.649573	0.350427	Non-synonymous mutation	UL49
DISS29	98711	A	G	0.3944	399	34	245	37	0.868794	0.131206	Synonymous mutation	UL49
DISS29	98762	C	T	0.3574	497	81	279	43	0.86646	0.13354	Synonymous mutation	UL49
DISS29	98969	G	C	0.3649	436	309	321	107	0.75	0.25	Intergenic	intergenic
DISS29	99198	A	G	0.2432	478	303	180	72	0.714286	0.285714	Intergenic	intergenic
DISS29	99430	C	T	0.0926	647	380	73	32	0.695238	0.304762	Synonymous mutation	UL49A
DISS29	99908	A	G	0.3131	453	348	241	125	0.65847	0.34153	Non-synonymous mutation	UL50
DISS29	100400	C	G	0.2488	613	347	235	83	0.738994	0.261006	Non-synonymous mutation	UL50
DISS29	100442	G	C	0.0884	717	424	77	34	0.693694	0.306306	Non-synonymous mutation	UL50
DISS29	100675	G	A	0.2529	405	375	196	68	0.742424	0.257576	Intergenic	intergenic
DISS29	100889	T	C	0.3704	407	202	264	96	0.733333	0.266667	Synonymous mutation	UL51
DISS29	101619	C	T	0.3552	331	426	286	131	0.685851	0.314149	Intergenic	intergenic
DISS29	101909	C	T	0.3422	400	317	283	90	0.758713	0.241287	Synonymous mutation	UL52
DISS29	102156	A	G	0.3785	489	240	313	131	0.704955	0.295045	Non-synonymous mutation	UL52
DISS29	102636	A	G	0.3099	524	348	297	95	0.757653	0.242347	Non-synonymous mutation	UL52
DISS29	102860	C	T	0.0239	762	506	23	8	0.741935	0.258065	Synonymous mutation	UL52
DISS29	103120	C	G	0.039	161	552	14	15	0.482759	0.517241	Non-synonymous mutation	UL52
DISS29	103726	T	C	0.1356	736	245	124	30	0.805195	0.194805	Non-synonymous mutation	UL52
DISS29	104048	C	T	0.0345	797	545	29	19	0.604167	0.395833	Synonymous mutation	UL52
DISS29	104225	C	T	0.0998	576	523	75	47	0.614754	0.385246	Synonymous mutation	UL52
DISS29	104418	G	A	0.0774	822	452	75	32	0.700935	0.299065	Non-synonymous mutation	UL52
DISS29	104498	T	C	0.2955	570	376	255	143	0.640704	0.359296	Synonymous mutation	UL52
DISS29	104585	C	A	0.1567	633	449	92	109	0.457711	0.542289	Synonymous mutation	UL52
DISS29	104895	G	A	0.0862	715	398	79	26	0.752381	0.247619	Non-synonymous mutation	UL53
DISS29	105527	C	T	0.3282	502	196	281	60	0.824047	0.175953	Non-synonymous mutation	UL53
DISS29	105567	C	G	0.2053	597	157	175	20	0.897436	0.102564	Non-synonymous mutation	UL53
DISS29	105609	G	A	0.2999	548	344	264	119	0.689295	0.310705	Non-synonymous mutation	UL53
DISS29	105651	G	A	0.0243	814	432	20	11	0.645161	0.354839	Non-synonymous mutation	UL53
DISS29	105706	T	G	0.0218	843	456	22	7	0.758621	0.241379	Synonymous mutation	UL53
DISS29	105754	C	T	0.2706	587	405	283	85	0.769022	0.230978	Synonymous mutation	UL53
DISS29	105882	G	A	0.0225	816	486	21	9	0.7	0.3	Intergenic	intergenic
DISS29	105916	A	G	0.4268	59	462	288	100	0.742268	0.257732	Intergenic	intergenic
DISS29	105960	C	T	0.3902	167	457	312	88	0.78	0.22	Intergenic	intergenic
DISS29	106097	T	C	0.343	449	339	305	107	0.740291	0.259709	Intergenic	intergenic
DISS29	106752	G	A	0.3357	297	368	235	103	0.695266	0.304734	Synonymous mutation	UL54
DISS29	107894	G	A	0.0256	607	382	18	8	0.692308	0.307692	Non-synonymous mutation	UL54
DISS29	107906	T	C	0.0701	590	337	42	28	0.6	0.4	Non-synonymous mutation	UL54
DISS29	108497	G	T	0.0936	68	203	16	12	0.571429	0.428571	Non-synonymous mutation	UL54
DISS29	109637	A	G	0.3709	421	275	312	99	0.759124	0.240876	Intergenic	intergenic
DISS29	109848	A	G	0.2609	199	376	127	76	0.625616	0.374384	Synonymous mutation	UL56
DISS29	110611	C	T	0.0252	80	229	1	7	0.125	0.875	Intergenic	intergenic
DISS29	110694	C	A	0.1393	40	170	21	13	0.617647	0.382353	Intergenic	intergenic
DISS29	110932	T	C	0.1519	512	35	72	26	0.734694	0.265306	Intergenic	intergenic
DISS29	110945	G	A	0.0738	522	55	36	10	0.782609	0.217391	Intergenic	intergenic
DISS29	110960	G	C	0.0336	553	75	13	9	0.590909	0.409091	Intergenic	intergenic
DISS29	110961	G	A	0.0708	530	70	36	10	0.782609	0.217391	Intergenic	intergenic
DISS29	110964	C	G	0.0461	557	85	24	7	0.774194	0.225806	Intergenic	intergenic
DISS29	110966	G	C	0.0603	529	80	30	10	0.75	0.25	Intergenic	intergenic
DISS29	111008	C	G	0.1347	313	98	25	39	0.390625	0.609375	Intergenic	intergenic
DISS29	111010	C	G	0.055	344	137	17	11	0.607143	0.392857	Intergenic	intergenic
DISS29	111687	T	C	0.2949	216	35	83	22	0.790476	0.209524	Intergenic	intergenic
DISS29	111700	G	A	0.1545	243	58	46	9	0.836364	0.163636	Intergenic	intergenic
DISS29	111710	G	C	0.0253	271	68	7	2	0.777778	0.222222	Intergenic	intergenic
DISS29	111715	G	C	0.0461	280	71	14	3	0.823529	0.176471	Intergenic	intergenic
DISS29	111716	G	A	0.0926	263	69	30	4	0.882353	0.117647	Intergenic	intergenic
DISS29	111718	C	A	0.0233	299	76	8	1	0.888889	0.111111	Intergenic	intergenic
DISS29	111719	C	G	0.0456	299	78	15	3	0.833333	0.166667	Intergenic	intergenic
DISS29	111721	G	C	0.0526	280	83	16	5	0.761905	0.238095	Intergenic	intergenic
DISS29	111722	G	C	0.0888	262	75	24	11	0.685714	0.314286	Intergenic	intergenic
DISS29	111733	A	G	0.141	236	86	47	6	0.886792	0.113208	Intergenic	intergenic
DISS29	111736	G	C	0.0372	265	93	8	6	0.571429	0.428571	Intergenic	intergenic
DISS29	111737	G	C	0.1093	230	89	36	5	0.878049	0.121951	Intergenic	intergenic
DISS29	111739	G	A	0.0734	233	103	22	5	0.814815	0.185185	Intergenic	intergenic
DISS29	111740	G	C	0.0847	240	106	26	6	0.8125	0.1875	Intergenic	intergenic
DISS29	111741	G	A	0.0685	229	96	20	5	0.8	0.2	Intergenic	intergenic
DISS29	111742	A	C	0.0798	216	107	23	5	0.821429	0.178571	Intergenic	intergenic
DISS29	111743	T	C	0.1053	211	95	27	9	0.75	0.25	Intergenic	intergenic
DISS29	111745	G	A	0.0562	212	99	15	4	0.789474	0.210526	Intergenic	intergenic
DISS29	111752	G	C	0.0247	209	107	4	4	0.5	0.5	Intergenic	intergenic
DISS29	111753	A	C	0.0217	207	108	3	4	0.428571	0.571429	Intergenic	intergenic
DISS29	111755	G	C	0.0369	203	110	8	4	0.666667	0.333333	Intergenic	intergenic
DISS29	111757	A	C	0.0413	193	108	9	4	0.692308	0.307692	Intergenic	intergenic
DISS29	111758	G	C	0.0396	195	118	9	4	0.692308	0.307692	Intergenic	intergenic
DISS29	111761	G	C	0.0211	195	128	6	1	0.857143	0.142857	Intergenic	intergenic
DISS29	111763	C	G	0.2857	103	91	51	27	0.653846	0.346154	Intergenic	intergenic
DISS29	111765	C	G	0.1637	162	118	43	12	0.781818	0.218182	Intergenic	intergenic
DISS29	112136	G	C	0.4307	25	53	25	34	0.423729	0.576271	Intergenic	intergenic
DISS29	112172	A	G	0.5088	26	25	8	50	0.137931	0.862069	Intergenic	intergenic
DISS29	112237	G	A	0.1917	44	171	17	34	0.333333	0.666667	Intergenic	intergenic
DISS29	112368	T	C	0.0244	590	8	13	2	0.866667	0.133333	Intergenic	intergenic
DISS29	112488	C	T	0.1517	797	98	160	24	0.869565	0.130435	Intergenic	intergenic
DISS29	112489	C	G	0.1608	801	109	154	44	0.777778	0.222222	Intergenic	intergenic
DISS29	112490	C	G	0.2581	805	104	261	59	0.815625	0.184375	Intergenic	intergenic
DISS29	112492	C	G	0.2675	807	101	265	68	0.795796	0.204204	Intergenic	intergenic
DISS29	112494	T	G	0.2699	805	99	273	70	0.795918	0.204082	Intergenic	intergenic
DISS29	112496	C	G	0.289	811	96	279	93	0.75	0.25	Intergenic	intergenic
DISS29	112497	C	G	0.2895	812	97	281	95	0.74734	0.25266	Intergenic	intergenic
DISS29	112499	C	G	0.1182	966	167	125	27	0.822368	0.177632	Intergenic	intergenic
DISS29	112719	G	T	0.1213	427	709	91	66	0.579618	0.420382	Intergenic	intergenic
DISS29	112803	T	G	0.0882	83	729	25	54	0.316456	0.683544	Intergenic	intergenic
DISS29	112984	T	G	0.2148	60	44	17	12	0.586207	0.413793	Intergenic	intergenic
DISS29	113191	C	G	0.0897	99	32	10	3	0.769231	0.230769	Intergenic	intergenic
DISS29	113195	G	C	0.0672	97	27	5	4	0.555556	0.444444	Intergenic	intergenic
DISS29	113196	T	G	0.0833	95	25	7	4	0.636364	0.363636	Intergenic	intergenic
DISS29	113239	G	C	0.0748	77	21	6	2	0.75	0.25	Intergenic	intergenic
DISS29	113348	G	C	0.3479	143	109	62	73	0.459259	0.540741	Intergenic	intergenic
DISS29	113437	G	C	0.0271	192	130	4	5	0.444444	0.555556	Intergenic	intergenic
DISS29	113439	C	G	0.0388	171	125	6	6	0.5	0.5	Intergenic	intergenic
DISS29	113471	C	G	0.139	109	33	15	11	0.576923	0.423077	Intergenic	intergenic
DISS29	113472	C	T	0.2857	86	11	25	29	0.462963	0.537037	Intergenic	intergenic
DISS29	113473	G	A	0.1675	102	34	20	12	0.625	0.375	Intergenic	intergenic
DISS29	113474	C	T	0.2108	105	20	18	21	0.461538	0.538462	Intergenic	intergenic
DISS29	113475	G	T	0.2061	90	5	15	19	0.441176	0.558824	Intergenic	intergenic
DISS29	113476	C	T	0.0494	123	26	7	1	0.875	0.125	Intergenic	intergenic
DISS29	113477	G	T	0.1543	108	6	15	10	0.6	0.4	Intergenic	intergenic
DISS29	113478	T	C	0.1494	133	14	13	13	0.5	0.5	Intergenic	intergenic
DISS29	113479	T	C	0.1364	133	18	13	11	0.541667	0.458333	Intergenic	intergenic
DISS29	113480	C	T	0.0988	133	21	7	10	0.411765	0.588235	Intergenic	intergenic
DISS29	113483	G	C	0.0789	122	8	7	5	0.583333	0.416667	Intergenic	intergenic
DISS29	113513	T	G	0.0317	226	16	4	4	0.5	0.5	Intergenic	intergenic
DISS29	113516	T	G	0.0809	229	17	13	9	0.590909	0.409091	Intergenic	intergenic
DISS29	113518	C	G	0.1107	241	19	20	13	0.606061	0.393939	Intergenic	intergenic
DISS29	113519	T	G	0.0836	238	19	17	9	0.653846	0.346154	Intergenic	intergenic
DISS29	113521	A	G	0.1268	273	27	30	14	0.681818	0.318182	Intergenic	intergenic
DISS29	113524	C	G	0.2343	252	21	67	26	0.72043	0.27957	Intergenic	intergenic
DISS29	113530	G	A	0.3054	19	0	99	36	0.733333	0.266667	Intergenic	intergenic
DISS29	113671	T	C	0.343	508	195	217	150	0.591281	0.408719	Intergenic	intergenic
DISS29	113702	A	G	0.3265	475	146	183	118	0.607973	0.392027	Intergenic	intergenic
DISS29	113705	A	G	0.3179	481	137	182	106	0.631944	0.368056	Intergenic	intergenic
DISS29	113742	T	C	0.0988	200	182	30	12	0.714286	0.285714	Intergenic	intergenic
DISS29	113791	C	T	0.0495	23	238	5	9	0.357143	0.642857	Intergenic	intergenic
DISS29	113887	G	A	0.332	8	157	16	66	0.195122	0.804878	Intergenic	intergenic
DISS29	113904	T	C	0.2049	5	157	8	34	0.190476	0.809524	Intergenic	intergenic
DISS29	113932	G	T	0.4108	1	131	15	84	0.151515	0.848485	Intergenic	intergenic
DISS29	113934	G	C	0.48	0	122	18	102	0.15	0.85	Intergenic	intergenic
DISS29	113969	C	T	0.02	198	143	5	2	0.714286	0.285714	Intergenic	intergenic
DISS29	113972	A	C	0.0584	135	133	15	2	0.882353	0.117647	Intergenic	intergenic
DISS29	114059	G	A	0.5877	261	31	287	132	0.684964	0.315036	Intergenic	intergenic
DISS29	114076	T	C	0.4395	358	73	253	85	0.748521	0.251479	Intergenic	intergenic
DISS29	114122	G	A	0.0379	692	220	20	16	0.555556	0.444444	Intergenic	intergenic
DISS29	114128	A	G	0.036	625	231	26	6	0.8125	0.1875	Intergenic	intergenic
DISS29	114521	G	T	0.5394	329	290	485	241	0.668044	0.331956	Intergenic	intergenic
DISS29	114548	T	C	0.308	564	501	307	167	0.647679	0.352321	Intergenic	intergenic
DISS29	114686	C	A	0.0382	83	393	13	6	0.684211	0.315789	Intergenic	intergenic
DISS29	114745	A	C	0.2731	159	476	63	179	0.260331	0.739669	Intergenic	intergenic
DISS29	114796	C	T	0.4558	176	326	229	194	0.541371	0.458629	Intergenic	intergenic
DISS29	115203	T	C	0.247	231	508	84	160	0.344262	0.655738	Intergenic	intergenic
DISS29	115269	T	C	0.3321	456	595	276	248	0.526718	0.473282	Intergenic	intergenic
DISS29	115304	T	C	0.3148	597	627	347	219	0.613074	0.386926	Non-synonymous mutation	RL2
DISS29	115697	A	G	0.0902	949	782	133	39	0.773256	0.226744	Non-synonymous mutation	RL2
DISS29	115880	C	T	0.0806	295	777	10	84	0.106383	0.893617	Non-synonymous mutation	RL2
DISS29	115914	C	A	0.1531	128	658	59	84	0.412587	0.587413	Non-synonymous mutation	RL2
DISS29	115920	C	A	0.2383	80	559	84	124	0.403846	0.596154	Non-synonymous mutation	RL2
DISS29	115924	G	A	0.2028	81	587	73	98	0.426901	0.573099	Synonymous mutation	RL2
DISS29	115926	A	C	0.068	130	621	15	40	0.272727	0.727273	Non-synonymous mutation	RL2
DISS29	115930	G	A	0.058	126	604	14	31	0.311111	0.688889	Synonymous mutation	RL2
DISS29	115932	A	C	0.0212	131	607	5	11	0.3125	0.6875	Non-synonymous mutation	RL2
DISS29	115935	A	C	0.0692	107	562	19	31	0.38	0.62	Non-synonymous mutation	RL2
DISS29	115939	A	G	0.0516	111	550	10	26	0.277778	0.722222	Synonymous mutation	RL2
DISS29	115941	A	C	0.0253	114	542	4	13	0.235294	0.764706	Non-synonymous mutation	RL2
DISS29	115944	A	C	0.0348	97	507	8	14	0.363636	0.636364	Non-synonymous mutation	RL2
DISS29	115947	C	A	0.0523	87	472	15	16	0.483871	0.516129	Non-synonymous mutation	RL2
DISS29	115950	C	A	0.0472	82	461	13	14	0.481481	0.518519	Non-synonymous mutation	RL2
DISS29	115953	C	A	0.0407	81	434	8	14	0.363636	0.636364	Non-synonymous mutation	RL2
DISS29	115954	G	A	0.0227	86	431	3	9	0.25	0.75	Synonymous mutation	RL2
DISS29	115956	C	A	0.0295	78	415	5	10	0.333333	0.666667	Non-synonymous mutation	RL2
DISS29	116317	T	A	0.0395	170	49	3	6	0.333333	0.666667	Synonymous mutation	RL2
DISS29	116676	C	T	0.2764	129	13	44	11	0.8	0.2	Non-synonymous mutation	RL2
DISS29	116985	G	A	0.4697	133	7	104	20	0.83871	0.16129	Intergenic	RL2
DISS29	117205	T	G	0.3681	820	137	494	67	0.88057	0.11943	Non-synonymous mutation	RL2
DISS29	117242	C	A	0.3529	992	205	559	96	0.853435	0.146565	Non-synonymous mutation	RL2
DISS29	117245	G	A	0.0495	1466	294	79	13	0.858696	0.141304	Non-synonymous mutation	RL2
DISS29	117531	G	A	0.1695	1224	793	263	149	0.63835	0.36165	Synonymous mutation	RL2
DISS29	117779	T	C	0.2056	976	887	313	170	0.648033	0.351967	Intergenic	RL2
DISS29	118009	G	A	0.2916	718	650	347	217	0.615248	0.384752	Intergenic	intergenic
DISS29	118055	T	C	0.2143	874	621	242	166	0.593137	0.406863	Intergenic	intergenic
DISS29	118315	T	G	0.0992	1208	818	170	53	0.762332	0.237668	Intergenic	intergenic
DISS29	118318	T	C	0.0976	1245	807	171	51	0.77027	0.22973	Intergenic	intergenic
DISS29	118881	G	C	0.4815	279	138	299	91	0.766667	0.233333	Intergenic	intergenic
DISS29	119289	C	T	0.3593	132	37	58	39	0.597938	0.402062	Synonymous mutation	RL1
DISS29	119295	T	C	0.037	188	71	8	2	0.8	0.2	Synonymous mutation	RL1
DISS29	119357	C	G	0.3733	154	29	93	16	0.853211	0.146789	Non-synonymous mutation	RL1
DISS29	119570	A	G	0.4468	46	5	23	19	0.547619	0.452381	Intergenic	RL1
DISS29	119588	T	C	0.3176	89	12	16	31	0.340426	0.659574	Intergenic	RL1
DISS29	120029	A	C	0.114	73	25	10	3	0.769231	0.230769	Synonymous mutation	RL1
DISS29	120030	C	G	0.1111	78	25	10	3	0.769231	0.230769	Non-synonymous mutation	RL1
DISS29	120038	G	C	0.2119	75	17	22	3	0.88	0.12	Synonymous mutation	RL1
DISS29	120046	C	G	0.3917	70	3	36	11	0.765957	0.234043	Non-synonymous mutation	RL1
DISS29	120197	C	T	0.2543	224	37	79	10	0.88764	0.11236	Intergenic	intergenic
DISS29	120257	T	C	0.0923	213	81	22	9	0.709677	0.290323	Intergenic	intergenic
DISS29	120271	T	C	0.2336	159	72	60	11	0.84507	0.15493	Intergenic	intergenic
DISS29	120287	C	G	0.4604	98	52	93	35	0.726562	0.273438	Intergenic	intergenic
DISS29	120309	T	G	0.0962	118	65	11	9	0.55	0.45	Intergenic	intergenic
DISS29	120567	T	C	0.0892	119	16	12	2	0.857143	0.142857	Intergenic	intergenic
DISS29	120615	A	G	0.2687	174	41	66	13	0.835443	0.164557	Intergenic	intergenic
DISS29	120627	C	G	0.2787	162	58	70	15	0.823529	0.176471	Intergenic	intergenic
DISS29	120642	A	T	0.1069	191	68	21	10	0.677419	0.322581	Intergenic	intergenic
DISS29	120790	T	C	0.4743	127	13	64	65	0.496124	0.503876	Intergenic	intergenic
DISS29	120881	C	G	0.0429	23	132	5	2	0.714286	0.285714	Intergenic	intergenic
DISS29	120898	C	G	0.4895	89	32	24	92	0.206897	0.793103	Intergenic	intergenic
DISS29	120912	G	A	0.4948	129	16	48	96	0.333333	0.666667	Intergenic	intergenic
DISS29	120996	C	T	0.4852	301	81	195	165	0.541667	0.458333	Intergenic	intergenic
DISS29	121030	T	G	0.1447	132	269	22	47	0.318841	0.681159	Intergenic	intergenic
DISS29	121035	A	C	0.035	65	370	14	2	0.875	0.125	Intergenic	intergenic
DISS29	121152	A	G	0.403	55	63	33	48	0.407407	0.592593	Non-synonymous mutation	RS1
DISS29	121153	G	A	0.264	73	65	16	36	0.307692	0.692308	Synonymous mutation	RS1
DISS29	121222	C	T	0.3697	39	33	25	19	0.568182	0.431818	Synonymous mutation	RS1
DISS29	121874	G	C	0.0202	146	193	6	1	0.857143	0.142857	Non-synonymous mutation	RS1
DISS29	121882	A	C	0.0252	156	192	8	1	0.888889	0.111111	Synonymous mutation	RS1
DISS29	121888	C	T	0.0222	162	188	7	1	0.875	0.125	Synonymous mutation	RS1
DISS29	121976	G	C	0.0222	179	129	6	1	0.857143	0.142857	Non-synonymous mutation	RS1
DISS29	122830	G	C	0.1186	170	0	17	6	0.73913	0.26087	Non-synonymous mutation	RS1
DISS29	122849	T	C	0.0277	278	1	6	2	0.75	0.25	Non-synonymous mutation	RS1
DISS29	122852	T	C	0.0296	293	2	6	3	0.666667	0.333333	Non-synonymous mutation	RS1
DISS29	123158	C	G	0.0207	213	258	7	3	0.7	0.3	Non-synonymous mutation	RS1
DISS29	123596	G	C	0.0249	295	12	7	1	0.875	0.125	Non-synonymous mutation	RS1
DISS29	123767	T	C	0.4125	381	86	291	39	0.881818	0.118182	Non-synonymous mutation	RS1
DISS29	123985	C	T	0.1393	970	198	136	53	0.719577	0.280423	Synonymous mutation	RS1
DISS29	124172	G	T	0.1505	413	612	129	53	0.708791	0.291209	Non-synonymous mutation	RS1
DISS29	124382	T	G	0.1299	61	408	32	38	0.457143	0.542857	Non-synonymous mutation	RS1
DISS29	124385	T	G	0.0368	83	414	9	10	0.473684	0.526316	Non-synonymous mutation	RS1
DISS29	124388	T	G	0.0278	84	405	6	8	0.428571	0.571429	Non-synonymous mutation	RS1
DISS29	124874	C	T	0.023	461	430	12	9	0.571429	0.428571	Intergenic	intergenic
DISS29	124875	G	C	0.0241	459	431	12	10	0.545455	0.454545	Intergenic	intergenic
DISS29	125112	A	G	0.078	293	120	16	19	0.457143	0.542857	Intergenic	intergenic
DISS29	125113	T	G	0.0757	272	117	15	19	0.441176	0.558824	Intergenic	intergenic
DISS29	125128	G	T	0.0375	493	226	24	4	0.857143	0.142857	Intergenic	intergenic
DISS29	125338	T	G	0.1107	791	170	107	13	0.891667	0.108333	Intergenic	intergenic
DISS29	125407	A	T	0.0241	571	114	12	5	0.705882	0.294118	Intergenic	intergenic
DISS29	125412	C	G	0.0251	574	82	2	15	0.117647	0.882353	Intergenic	intergenic
DISS29	125423	G	T	0.0632	507	135	38	6	0.863636	0.136364	Intergenic	intergenic
DISS29	125433	T	G	0.1096	342	378	61	28	0.685393	0.314607	Intergenic	intergenic
DISS29	125509	A	G	0.3717	155	689	253	247	0.506	0.494	Intergenic	intergenic
DISS29	126060	G	A	0.2856	961	454	469	98	0.82716	0.17284	Intergenic	intergenic
DISS29	126200	G	A	0.1092	1255	677	167	70	0.704641	0.295359	Intergenic	intergenic
DISS29	126238	T	C	0.1837	988	790	267	133	0.6675	0.3325	Intergenic	intergenic
DISS29	126565	A	C	0.2438	48	284	16	92	0.148148	0.851852	Intergenic	intergenic
DISS29	126570	A	C	0.3168	44	231	22	106	0.171875	0.828125	Intergenic	intergenic
DISS29	126578	A	C	0.2599	53	189	13	72	0.152941	0.847059	Intergenic	intergenic
DISS29	126583	A	C	0.3514	40	134	20	77	0.206186	0.793814	Intergenic	intergenic
DISS29	126591	A	C	0.3091	58	93	12	56	0.176471	0.823529	Intergenic	intergenic
DISS29	126596	C	A	0.4438	37	58	29	50	0.367089	0.632911	Intergenic	intergenic
DISS29	126604	A	C	0.3621	61	11	7	35	0.166667	0.833333	Intergenic	intergenic
DISS29	126617	A	C	0.2222	76	5	3	21	0.125	0.875	Intergenic	intergenic
DISS29	126630	A	C	0.0792	91	2	1	7	0.125	0.875	Intergenic	intergenic
DISS29	126643	A	C	0.0796	104	0	3	6	0.333333	0.666667	Intergenic	intergenic
DISS29	126682	A	C	0.0412	184	1	4	4	0.5	0.5	Intergenic	intergenic
DISS29	126695	A	C	0.0293	228	1	3	4	0.428571	0.571429	Intergenic	intergenic
DISS29	126708	A	C	0.0244	277	2	4	3	0.571429	0.428571	Intergenic	intergenic
DISS29	126726	C	A	0.0992	311	33	31	7	0.815789	0.184211	Intergenic	intergenic
DISS29	126732	G	C	0.0978	334	69	34	10	0.772727	0.227273	Intergenic	intergenic
DISS29	126733	G	C	0.1014	320	60	36	9	0.8	0.2	Intergenic	intergenic
DISS29	126818	C	T	0.3018	357	77	162	26	0.861702	0.138298	Intergenic	intergenic
DISS29	126871	C	T	0.1184	388	109	58	9	0.865672	0.134328	Non-synonymous mutation	US1
DISS29	126893	A	G	0.1443	172	254	34	39	0.465753	0.534247	Synonymous mutation	US1
DISS29	126983	G	A	0.2344	356	282	122	74	0.622449	0.377551	Synonymous mutation	US1
DISS29	127146	G	A	0.345	369	303	236	118	0.666667	0.333333	Non-synonymous mutation	US1
DISS29	127166	C	A	0.309	395	351	240	94	0.718563	0.281437	Synonymous mutation	US1
DISS29	127173	C	T	0.1874	498	382	146	57	0.719212	0.280788	Non-synonymous mutation	US1
DISS29	127175	T	C	0.3263	360	344	251	91	0.733918	0.266082	Synonymous mutation	US1
DISS29	127229	C	T	0.3394	287	403	279	76	0.785915	0.214085	Synonymous mutation	US1
DISS29	127342	C	T	0.024	699	519	24	6	0.8	0.2	Non-synonymous mutation	US1
DISS29	127415	A	G	0.3144	524	331	305	88	0.776081	0.223919	Synonymous mutation	US1
DISS29	127826	C	T	0.2362	139	275	68	60	0.53125	0.46875	Synonymous mutation	US1
DISS29	128119	T	G	0.2712	419	113	178	20	0.89899	0.10101	Intergenic	intergenic
DISS29	128188	G	C	0.0212	280	224	4	7	0.363636	0.636364	Intergenic	intergenic
DISS29	128244	T	G	0.0218	325	255	5	8	0.384615	0.615385	Intergenic	intergenic
DISS29	128666	G	T	0.2951	457	336	249	83	0.75	0.25	Non-synonymous mutation	US2
DISS29	128806	A	G	0.0217	693	389	17	7	0.708333	0.291667	Synonymous mutation	US2
DISS29	128986	C	T	0.194	539	246	149	40	0.78836	0.21164	Synonymous mutation	US2
DISS29	129324	A	G	0.0244	545	135	5	12	0.294118	0.705882	Intergenic	intergenic
DISS29	130347	T	C	0.3205	434	338	260	105	0.712329	0.287671	Non-synonymous mutation	US3
DISS29	130733	G	A	0.3533	81	406	92	174	0.345865	0.654135	Synonymous mutation	US3
DISS29	130778	A	C	0.3503	191	371	150	153	0.49505	0.50495	Synonymous mutation	US3
DISS29	131071	G	A	0.3205	494	320	297	87	0.773438	0.226562	Non-synonymous mutation	US4
DISS29	131241	C	T	0.2845	517	386	236	123	0.657382	0.342618	Synonymous mutation	US4
DISS29	131372	C	T	0.2799	478	425	257	94	0.732194	0.267806	Synonymous mutation	US4
DISS29	131399	G	C	0.2771	491	441	261	97	0.72905	0.27095	Synonymous mutation	US4
DISS29	131578	C	T	0.3251	419	342	257	111	0.69837	0.30163	Non-synonymous mutation	US4
DISS29	131630	G	T	0.2324	354	414	147	87	0.628205	0.371795	Synonymous mutation	US4
DISS29	132012	G	A	0.3593	171	371	167	137	0.549342	0.450658	Non-synonymous mutation	US4
DISS29	132114	G	A	0.3739	164	344	207	97	0.680921	0.319079	Non-synonymous mutation	US4
DISS29	132150	G	A	0.3788	118	386	173	135	0.561688	0.438312	Non-synonymous mutation	US4
DISS29	132245	G	C	0.0289	135	335	7	7	0.5	0.5	Synonymous mutation	US4
DISS29	132651	A	G	0.5306	57	111	61	130	0.319372	0.680628	Non-synonymous mutation	US4
DISS29	133146	C	T	0.5	91	105	72	125	0.365482	0.634518	Intergenic	intergenic
DISS29	133301	G	T	0.3321	295	232	195	67	0.744275	0.255725	Intergenic	intergenic
DISS29	133418	T	C	0.3739	407	144	259	70	0.787234	0.212766	Non-synonymous mutation	US5
DISS29	133633	C	T	0.2334	238	468	100	115	0.465116	0.534884	Synonymous mutation	US5
DISS29	133694	G	C	0.2229	310	370	109	86	0.558974	0.441026	Intergenic	intergenic
DISS29	133735	G	A	0.0766	409	302	33	26	0.559322	0.440678	Intergenic	intergenic
DISS29	133845	A	G	0.2066	10	204	15	41	0.267857	0.732143	Intergenic	intergenic
DISS29	133846	A	G	0.204	11	226	13	48	0.213115	0.786885	Intergenic	intergenic
DISS29	133868	A	G	0.3846	71	248	62	138	0.31	0.69	Intergenic	intergenic
DISS29	133888	T	G	0.3586	124	265	93	125	0.426606	0.573394	Intergenic	intergenic
DISS29	134424	C	T	0.3026	487	410	274	116	0.702564	0.297436	Synonymous mutation	US6
DISS29	134598	C	T	0.0781	672	461	73	23	0.760417	0.239583	Synonymous mutation	US6
DISS29	134817	C	T	0.097	596	558	77	47	0.620968	0.379032	Synonymous mutation	US6
DISS29	134830	C	T	0.2365	80	566	61	140	0.303483	0.696517	Synonymous mutation	US6
DISS29	135155	T	C	0.2702	405	393	213	85	0.714765	0.285235	Non-synonymous mutation	US6
DISS29	135286	T	A	0.0976	575	514	71	47	0.601695	0.398305	Intergenic	intergenic
DISS29	135311	T	C	0.3254	441	407	258	151	0.630807	0.369193	Intergenic	intergenic
DISS29	135754	A	G	0.3089	480	113	237	28	0.89434	0.10566	Non-synonymous mutation	US7
DISS29	135956	G	T	0.1946	518	413	178	47	0.791111	0.208889	Non-synonymous mutation	US7
DISS29	136123	T	C	0.3806	35	334	23	205	0.100877	0.899123	Non-synonymous mutation	US7
DISS29	136187	C	G	0.0274	170	255	2	10	0.166667	0.833333	Non-synonymous mutation	US7
DISS29	136191	A	G	0.0776	155	246	30	4	0.882353	0.117647	Synonymous mutation	US7
DISS29	136203	A	C	0.1038	258	312	35	31	0.530303	0.469697	Non-synonymous mutation	US7
DISS29	136493	T	C	0.3528	334	308	219	131	0.625714	0.374286	Non-synonymous mutation	US7
DISS29	137501	G	C	0.3711	19	401	87	162	0.349398	0.650602	Non-synonymous mutation	US8
DISS29	138076	A	G	0.0914	841	431	84	44	0.65625	0.34375	Synonymous mutation	US8
DISS29	138980	A	G	0.1104	503	543	79	51	0.607692	0.392308	Synonymous mutation	US9
DISS29	139211	A	G	0.3095	442	366	273	90	0.752066	0.247934	Synonymous mutation	US9
DISS29	139354	G	A	0.2103	370	383	125	76	0.621891	0.378109	Intergenic	intergenic
DISS29	139356	A	G	0.2341	331	332	128	75	0.630542	0.369458	Intergenic	intergenic
DISS29	139392	A	C	0.1238	399	343	86	35	0.710744	0.289256	Intergenic	intergenic
DISS29	139398	G	C	0.0484	511	433	23	25	0.479167	0.520833	Intergenic	intergenic
DISS29	139408	C	G	0.1958	392	379	103	85	0.547872	0.452128	Intergenic	intergenic
DISS29	139487	G	T	0.0266	346	386	17	3	0.85	0.15	Intergenic	intergenic
DISS29	139501	A	G	0.0538	405	333	17	25	0.404762	0.595238	Intergenic	intergenic
DISS29	139502	A	C	0.0376	400	339	15	14	0.517241	0.482759	Intergenic	intergenic
DISS29	139503	C	A	0.052	415	332	17	24	0.414634	0.585366	Intergenic	intergenic
DISS29	139510	G	C	0.0219	426	333	11	6	0.647059	0.352941	Intergenic	intergenic
DISS29	139511	G	C	0.0284	420	330	16	6	0.727273	0.272727	Intergenic	intergenic
DISS29	139512	C	G	0.023	441	324	11	7	0.611111	0.388889	Intergenic	intergenic
DISS29	139513	T	C	0.0273	414	318	17	4	0.809524	0.190476	Intergenic	intergenic
DISS29	139564	C	G	0.0551	396	422	35	13	0.729167	0.270833	Intergenic	intergenic
DISS29	139565	C	G	0.0705	392	410	42	19	0.688525	0.311475	Intergenic	intergenic
DISS29	139566	C	G	0.0789	393	382	47	22	0.681159	0.318841	Intergenic	intergenic
DISS29	139567	G	A	0.1025	390	402	38	53	0.417582	0.582418	Intergenic	intergenic
DISS29	139570	A	G	0.1466	356	379	54	75	0.418605	0.581395	Intergenic	intergenic
DISS29	139652	A	G	0.1674	441	274	87	57	0.604167	0.395833	Intergenic	intergenic
DISS29	140176	C	G	0.2269	612	364	218	69	0.759582	0.240418	Synonymous mutation	US12
DISS29	140250	G	T	0.0203	715	443	18	6	0.75	0.25	Non-synonymous mutation	US12
DISS29	140291	C	T	0.2229	492	353	169	74	0.695473	0.304527	Non-synonymous mutation	US12
DISS29	140483	T	G	0.2097	484	363	158	67	0.702222	0.297778	Non-synonymous mutation	US12
DISS29	140849	A	G	0.3151	434	273	262	66	0.79878	0.20122	Intergenic	intergenic
DISS29	141140	A	G	0.3484	22	208	81	42	0.658537	0.341463	Synonymous mutation	US10
DISS29	141163	A	C	0.2311	15	74	14	38	0.269231	0.730769	Non-synonymous mutation	US10
DISS29	141164	C	G	0.1944	31	88	13	29	0.309524	0.690476	Synonymous mutation	US10

## Sheet: All_INDELs
Table S3. Minor variants -- SNPs and INDELS -- detected in neonatal HSV-2 genomes (two Excel tabs)
Isolate	INDEL Position in the genome	Major allele	Minor allele	Minor allele frequency	Reads supporting major allele on forward strand	Reads supporting major allele on reverse strand	Reads supporting minor allele on forward strand	Reads supporting minor allele on reverse strand	Percent reads supporting minor allele on forward strand	Percent reads supporting minor allele on reverse strand	Type of variation	Gene name
SEM02	15258	G	GT	0.0419	961	1219	56	41	0.57732	0.42268	Intergenic	intergenic
SEM02	20681	G	GC	0.0281	1490	1210	42	38	0.525	0.475	Intergenic	intergenic
SEM02	25377	TC	T	0.1434	700	111	54	103	0.343949	0.656051	Intergenic	intergenic
SEM02	25639	GT	G	0.1885	955	407	271	103	0.724599	0.275401	Intergenic	intergenic
SEM02	26974	G	GA	0.3406	685	675	399	497	0.445312	0.554688	Intergenic	intergenic
SEM02	39360	G	GT	0.0467	676	656	41	25	0.621212	0.378788	Intergenic	intergenic
SEM02	43555	TG	T	0.0425	292	282	9	17	0.346154	0.653846	Intergenic	intergenic
SEM02	43883	G	GC	0.0249	935	295	18	14	0.5625	0.4375	Intergenic	intergenic
SEM02	53423	C	CCCTTTGACGT	0.0201	345	1784	13	31	0.295455	0.704545	Intergenic	intergenic
SEM02	53424	C	CCTT	0.1962	254	1425	80	348	0.186916	0.813084	Intergenic	intergenic
SEM02	53429	G	GC	0.0318	293	1662	10	55	0.153846	0.846154	Intergenic	intergenic
SEM02	53432	A	ACGC	0.2184	178	1355	76	356	0.175926	0.824074	Intergenic	intergenic
SEM02	53441	G	GC	0.0258	224	1450	5	40	0.111111	0.888889	Intergenic	intergenic
SEM02	68196	CG	C	0.0397	1495	571	71	18	0.797753	0.202247	Frameshift mutation	UL36
SEM02	71620	AC	A	0.1644	284	149	65	32	0.670103	0.329897	Intergenic	intergenic
SEM02	75494	AC	A	0.0425	1191	840	51	42	0.548387	0.451613	Intergenic	intergenic
SEM02	76985	TC	T	0.1008	735	324	63	63	0.5	0.5	Intergenic	intergenic
SEM02	85745	T	TC	0.0236	1371	1015	32	27	0.542373	0.457627	Intergenic	intergenic
SEM02	89756	C	CA	0.0219	792	710	11	23	0.323529	0.676471	Intergenic	intergenic
SEM02	89809	G	GT	0.1126	783	681	133	75	0.639423	0.360577	Intergenic	intergenic
SEM02	99415	GT	G	0.1067	911	721	111	116	0.488987	0.511013	Intergenic	intergenic
SEM02	106800	AC	A	0.1064	745	662	37	143	0.205556	0.794444	Intergenic	intergenic
SEM02	108821	GC	G	0.0536	1065	62	57	11	0.838235	0.161765	Intergenic	intergenic
SEM02	109158	G	GC	0.06	218	564	17	36	0.320755	0.679245	Intergenic	intergenic
SEM02	109614	TG	T	0.2338	778	68	293	40	0.87988	0.12012	Intergenic	intergenic
SEM02	110345	T	TC	0.1111	169	5	24	3	0.888889	0.111111	Intergenic	intergenic
SEM02	110436	C	CG	0.0392	655	158	27	7	0.794118	0.205882	Intergenic	intergenic
SEM02	110552	A	AG	0.0332	1114	277	40	9	0.816327	0.183673	Intergenic	intergenic
SEM02	110773	AC	A	0.0711	1142	512	93	34	0.732283	0.267717	Intergenic	intergenic
SEM02	110816	TC	T	0.0917	501	662	46	86	0.348485	0.651515	Intergenic	intergenic
SEM02	110909	AC	A	0.0693	637	929	47	77	0.379032	0.620968	Intergenic	intergenic
SEM02	111845	TC	T	0.0549	35	826	7	46	0.132075	0.867925	Intergenic	intergenic
SEM02	112038	TC	T	0.0219	2423	736	27	46	0.369863	0.630137	Intergenic	intergenic
SEM02	122811	C	CAAA	0.0272	3534	100	54	48	0.529412	0.470588	Intergenic	intergenic
SEM02	122818	G	GCACT	0.0484	3237	87	83	91	0.477011	0.522989	Intergenic	intergenic
SEM02	122824	C	CCTG	0.0698	3199	171	177	76	0.699605	0.300395	Intergenic	intergenic
SEM02	122837	G	GTCATCCC	0.1201	3036	124	240	212	0.530973	0.469027	Intergenic	intergenic
SEM02	122991	C	CAAAG	0.0929	1607	3499	458	68	0.870722	0.129278	Intergenic	intergenic
SEM02	126613	CG	C	0.1663	313	84	56	30	0.651163	0.348837	Intergenic	intergenic
SEM02	137700	C	CT	0.0414	670	624	37	20	0.649123	0.350877	Intergenic	intergenic
SEM02	137709	T	TG	0.0232	734	669	20	14	0.588235	0.411765	Intergenic	intergenic
SEM02	137763	C	CG	0.0616	712	496	46	39	0.541176	0.458824	Intergenic	intergenic
SEM02	137874	GC	G	0.1676	630	346	154	108	0.587786	0.412214	Intergenic	intergenic
SEM02	139481	A	AGACATGGTGTCCC	0.0583	12	170	2	16	0.111111	0.888889	Frameshift mutation	US10
CNS03	15255	G	GT	0.0975	596	506	78	57	0.577778	0.422222	Intergenic	intergenic
CNS03	20682	G	GC	0.0219	1285	1128	29	26	0.527273	0.472727	Intergenic	intergenic
CNS03	25387	TC	T	0.1512	474	149	28	93	0.231405	0.768595	Intergenic	intergenic
CNS03	25648	G	GT	0.065	1159	532	95	25	0.791667	0.208333	Intergenic	intergenic
CNS03	26981	G	GA	0.0739	885	960	73	91	0.445122	0.554878	Intergenic	intergenic
CNS03	32755	TC	T	0.1186	474	566	40	117	0.254777	0.745223	Intergenic	intergenic
CNS03	39352	G	GT	0.0796	630	522	64	39	0.621359	0.378641	Intergenic	intergenic
CNS03	41572	AC	A	0.0617	711	1007	50	69	0.420168	0.579832	Intergenic	intergenic
CNS03	43870	GC	G	0.0413	705	231	32	10	0.761905	0.238095	Intergenic	intergenic
CNS03	49257	AC	A	0.0252	24	625	2	15	0.117647	0.882353	Intergenic	intergenic
CNS03	68475	CG	C	0.046	1326	489	67	25	0.728261	0.271739	Frameshift mutation	UL36
CNS03	71900	AC	A	0.0223	721	347	19	6	0.76	0.24	Intergenic	intergenic
CNS03	71909	C	CA	0.037	768	349	28	16	0.636364	0.363636	Intergenic	intergenic
CNS03	77250	TC	T	0.0942	821	296	60	59	0.504202	0.495798	Intergenic	intergenic
CNS03	89310	GA	G	0.0921	360	792	35	82	0.299145	0.700855	Intergenic	intergenic
CNS03	90095	G	GT	0.1155	728	597	114	78	0.59375	0.40625	Intergenic	intergenic
CNS03	107074	AC	A	0.0479	792	834	28	57	0.329412	0.670588	Intergenic	intergenic
CNS03	109788	AC	A	0.106	219	78	31	6	0.837838	0.162162	Intergenic	intergenic
CNS03	110137	AG	A	0.0229	271	406	7	9	0.4375	0.5625	Intergenic	intergenic
CNS03	110262	G	GC	0.2152	154	176	52	81	0.390977	0.609023	Intergenic	intergenic
CNS03	111528	CG	C	0.115	263	32	37	6	0.860465	0.139535	Intergenic	intergenic
CNS03	111647	AG	A	0.124	479	101	68	27	0.715789	0.284211	Intergenic	intergenic
CNS03	111913	TC	T	0.1465	187	286	29	57	0.337209	0.662791	Intergenic	intergenic
CNS03	111990	AC	A	0.31	299	261	136	183	0.426332	0.573668	Intergenic	intergenic
CNS03	113035	G	GT	0.087	1674	755	168	78	0.682927	0.317073	Intergenic	intergenic
CNS03	125681	AC	A	0.0244	942	946	25	23	0.520833	0.479167	Frameshift mutation	US1
CNS03	136007	T	TC	0.0217	191	796	17	5	0.772727	0.227273	Frameshift mutation	US8
CNS03	137910	C	CG	0.0423	913	745	46	29	0.613333	0.386667	Intergenic	intergenic
CNS03	138020	G	GC	0.1015	988	580	127	66	0.658031	0.341969	Intergenic	intergenic
CNS03	139294	T	TG	0.0353	975	535	36	21	0.631579	0.368421	Intergenic	intergenic
CNS03	139624	C	CCAAGA	0.027	14	310	1	8	0.111111	0.888889	Frameshift mutation	US10
CNS11	8834	TG	T	0.0335	422	266	6	19	0.24	0.76	Intergenic	intergenic
CNS11	15264	G	GT	0.0383	913	1159	39	44	0.47	0.53	Intergenic	intergenic
CNS11	20686	G	GC	0.0632	1277	1113	77	94	0.45	0.55	Intergenic	intergenic
CNS11	25644	G	GT	0.1656	818	532	217	107	0.67	0.33	Intergenic	intergenic
CNS11	32748	T	TC	0.1299	714	665	84	140	0.38	0.63	Intergenic	intergenic
CNS11	39343	G	GT	0.2923	349	423	201	153	0.57	0.43	Intergenic	intergenic
CNS11	39376	TC	T	0.0296	282	516	3	22	0.12	0.88	Intergenic	intergenic
CNS11	43536	TG	T	0.386	111	150	83	88	0.49	0.51	Intergenic	intergenic
CNS11	43854	GC	G	0.1012	429	118	44	23	0.66	0.34	Intergenic	intergenic
CNS11	49389	AC	A	0.0271	250	387	2	16	0.11	0.89	Intergenic	intergenic
CNS11	68031	CG	C	0.0233	1351	542	36	10	0.78	0.22	Frameshift mutation	UL36
CNS11	75334	AC	A	0.0876	514	539	46	64	0.42	0.58	Intergenic	intergenic
CNS11	85590	T	TC	0.0779	1016	695	77	78	0.5	0.5	Intergenic	intergenic
CNS11	89608	C	CA	0.0454	783	545	39	25	0.61	0.39	Intergenic	intergenic
CNS11	89661	G	GT	0.3072	488	351	312	159	0.66	0.34	Intergenic	intergenic
CNS11	94585	T	TG	0.1861	621	481	156	127	0.55	0.45	Intergenic	intergenic
CNS11	99264	G	GT	0.0789	1098	1053	84	102	0.45	0.55	Intergenic	intergenic
CNS11	106648	AC	A	0.0554	779	703	30	60	0.33	0.67	Intergenic	intergenic
CNS11	108730	AC	A	0.06	203	52	13	5	0.72	0.28	Intergenic	intergenic
CNS11	108871	G	GC	0.0228	723	172	12	9	0.57	0.43	Intergenic	intergenic
CNS11	108911	G	GC	0.1989	447	192	117	69	0.63	0.37	Intergenic	intergenic
CNS11	109206	G	GC	0.0654	528	527	38	41	0.48	0.52	Intergenic	intergenic
CNS11	109297	G	GA	0.0292	17	277	6	3	0.67	0.33	Intergenic	intergenic
CNS11	110566	C	CG	0.0385	541	166	22	7	0.76	0.24	Intergenic	intergenic
CNS11	110682	A	AG	0.0341	951	294	34	11	0.76	0.24	Intergenic	intergenic
CNS11	110947	T	TC	0.0379	646	596	14	36	0.28	0.72	Intergenic	intergenic
CNS11	111038	A	AC	0.1661	486	469	104	137	0.43	0.57	Intergenic	intergenic
CNS11	111563	CCCT	C	0.0205	1007	1288	23	25	0.48	0.52	Intergenic	intergenic
CNS11	112182	T	TC	0.0281	1897	586	10	64	0.14	0.86	Intergenic	intergenic
CNS11	124689	AC	A	0.0289	929	849	36	18	0.67	0.33	Frameshift mutation	US1
CNS11	125766	CG	C	0.0766	459	210	34	25	0.58	0.42	Intergenic	intergenic
CNS11	136851	C	CT	0.0359	655	662	21	29	0.42	0.58	Intergenic	intergenic
CNS11	136860	TG	T	0.0408	675	718	30	32	0.48	0.52	Intergenic	intergenic
CNS11	137025	G	GC	0.0717	742	549	72	37	0.66	0.34	Intergenic	intergenic
CNS11	138299	T	TG	0.1096	620	158	107	17	0.86	0.14	Intergenic	intergenic
CNS11	138633	A	AGACATGGTGTCCCGTCCACGAAGGCGGCGCCC	0.0413	15	205	2	11	0.15	0.85	Frameshift mutation	US10
CNS12	15255	G	GT	0.0418	596	797	34	28	0.548387	0.451613	Intergenic	intergenic
CNS12	20680	GC	G	0.0211	1165	956	25	22	0.531915	0.468085	Intergenic	intergenic
CNS12	25380	TC	T	0.0258	382	313	7	12	0.368421	0.631579	Intergenic	intergenic
CNS12	25638	G	GT	0.0772	916	389	89	27	0.767241	0.232759	Intergenic	intergenic
CNS12	26972	G	GA	0.056	1111	885	71	50	0.586777	0.413223	Intergenic	intergenic
CNS12	32743	TC	T	0.0457	548	688	25	37	0.403226	0.596774	Intergenic	intergenic
CNS12	37143	TG	T	0.1741	867	263	177	99	0.641304	0.358696	Intergenic	intergenic
CNS12	39345	G	GT	0.0392	579	629	22	28	0.44	0.56	Intergenic	intergenic
CNS12	41560	AC	A	0.0358	653	1100	28	39	0.41791	0.58209	Intergenic	intergenic
CNS12	43863	G	GC	0.1908	242	35	24	51	0.32	0.68	Intergenic	intergenic
CNS12	71463	A	AC	0.0295	633	200	23	3	0.884615	0.115385	Intergenic	intergenic
CNS12	75332	AC	A	0.0379	448	667	21	24	0.466667	0.533333	Intergenic	intergenic
CNS12	76826	TC	T	0.0436	490	338	19	20	0.487179	0.512821	Intergenic	intergenic
CNS12	89594	TC	T	0.0835	235	365	25	33	0.431034	0.568966	Intergenic	intergenic
CNS12	89659	G	GT	0.059	531	709	35	44	0.443038	0.556962	Intergenic	intergenic
CNS12	94583	T	TG	0.0622	591	384	38	34	0.527778	0.472222	Intergenic	intergenic
CNS12	108733	C	CCACCGGCGGGAT	0.0304	344	70	2	11	0.153846	0.846154	Intergenic	intergenic
CNS12	108752	AC	A	0.0888	166	73	15	12	0.555556	0.444444	Intergenic	intergenic
CNS12	108881	A	AGCGAG	0.0541	369	121	11	19	0.366667	0.633333	Intergenic	intergenic
CNS12	108893	G	GC	0.1397	393	204	64	38	0.627451	0.372549	Intergenic	intergenic
CNS12	109102	AG	A	0.044	232	329	12	15	0.444444	0.555556	Intergenic	intergenic
CNS12	109228	GC	G	0.0644	136	412	8	33	0.195122	0.804878	Intergenic	intergenic
CNS12	109992	GC	G	0.099	77	7	7	3	0.7	0.3	Intergenic	intergenic
CNS12	111254	CG	C	0.1168	226	21	35	4	0.897436	0.102564	Intergenic	intergenic
CNS12	111374	A	AG	0.0436	744	189	34	10	0.772727	0.227273	Intergenic	intergenic
CNS12	111638	TC	T	0.0587	205	562	13	38	0.254902	0.745098	Intergenic	intergenic
CNS12	111714	AC	A	0.042	530	660	22	32	0.407407	0.592593	Intergenic	intergenic
CNS12	122335	ATCG	A	0.0251	1373	1023	34	28	0.548387	0.451613	Inframe deletion	RS1
CNS12	122864	CG	C	0.1679	593	260	114	68	0.626374	0.373626	Intergenic	intergenic
CNS12	123435	G	GTCATCCC	0.1042	2916	159	310	69	0.817942	0.182058	Intergenic	intergenic
CNS12	123589	C	CAAAG	0.0788	2365	3157	405	71	0.85084	0.14916	Intergenic	intergenic
CNS12	125526	C	CA	0.0208	647	236	10	9	0.526316	0.473684	Intergenic	intergenic
CNS12	134006	T	TC	0.0336	207	422	5	18	0.217391	0.782609	Intergenic	intergenic
CNS12	136686	TG	T	0.0828	347	365	35	34	0.507246	0.492754	Intergenic	intergenic
CNS12	136850	GC	G	0.221	468	123	160	69	0.69869	0.30131	Intergenic	intergenic
SEM13	15255	G	GT	0.0755	404	557	45	38	0.542169	0.457831	Intergenic	intergenic
SEM13	20679	GC	G	0.1206	566	525	78	93	0.45614	0.54386	Intergenic	intergenic
SEM13	25634	G	GT	0.066	860	469	70	28	0.714286	0.285714	Intergenic	intergenic
SEM13	26967	GA	G	0.0888	603	668	69	70	0.496403	0.503597	Intergenic	intergenic
SEM13	32739	TC	T	0.0558	429	533	39	21	0.65	0.35	Intergenic	intergenic
SEM13	43867	G	GC	0.0249	720	199	19	5	0.791667	0.208333	Intergenic	intergenic
SEM13	68028	C	CG	0.021	801	383	17	9	0.653846	0.346154	Frameshift mutation	UL36
SEM13	75328	AC	A	0.0376	491	521	18	23	0.439024	0.560976	Intergenic	intergenic
SEM13	89665	G	GT	0.052	827	771	52	37	0.58427	0.41573	Intergenic	intergenic
SEM13	94590	T	TG	0.0204	740	636	16	13	0.551724	0.448276	Intergenic	intergenic
SEM13	108644	C	CG	0.055	698	66	38	10	0.791667	0.208333	Intergenic	intergenic
SEM13	108853	AG	A	0.0462	181	639	12	29	0.292683	0.707317	Intergenic	intergenic
SEM13	108979	G	GC	0.0631	105	403	10	27	0.27027	0.72973	Intergenic	intergenic
SEM13	109428	TG	T	0.1186	669	73	91	18	0.834862	0.165138	Intergenic	intergenic
SEM13	110365	A	AG	0.0204	689	207	16	3	0.842105	0.157895	Intergenic	intergenic
SEM13	110629	TC	T	0.1412	160	230	28	46	0.378378	0.621622	Intergenic	intergenic
SEM13	110723	AC	A	0.0341	571	576	19	23	0.452381	0.547619	Intergenic	intergenic
SEM13	111662	TC	T	0.0226	107	621	5	12	0.294118	0.705882	Intergenic	intergenic
SEM13	111771	G	GT	0.2119	1262	381	366	105	0.77707	0.22293	Intergenic	intergenic
SEM13	111855	T	TC	0.1265	932	114	25	139	0.152439	0.847561	Intergenic	intergenic
SEM13	121547	ATCG	A	0.0225	1092	587	21	18	0.538462	0.461538	Inframe deletion	RS1
SEM13	122112	TG	T	0.0596	343	121	27	6	0.818182	0.181818	Intergenic	intergenic
SEM13	122285	C	CG	0.161	87	1013	21	192	0.0985915	0.901408	Intergenic	intergenic
SEM13	124952	CG	C	0.1209	341	255	48	37	0.564706	0.435294	Intergenic	intergenic
SEM13	133476	CG	C	0.0956	557	179	63	24	0.724138	0.275862	Intergenic	intergenic
SEM13	136112	CG	C	0.1042	552	465	66	66	0.5	0.5	Intergenic	intergenic
SEM13	136228	CGG	C	0.0925	390	172	46	22	0.676471	0.323529	Intergenic	intergenic
DISS14	20676	G	GC	0.03	1318	1069	39	36	0.52	0.48	Intergenic	intergenic
DISS14	26960	G	GA	0.0379	1197	1194	56	40	0.583333	0.416667	Intergenic	intergenic
DISS14	32731	T	TC	0.03	910	895	22	35	0.385965	0.614035	Intergenic	intergenic
DISS14	39326	G	GT	0.0392	597	564	31	17	0.645833	0.354167	Intergenic	intergenic
DISS14	43520	TG	T	0.0342	184	231	7	8	0.466667	0.533333	Intergenic	intergenic
DISS14	43838	GC	G	0.054	726	243	45	13	0.775862	0.224138	Intergenic	intergenic
DISS14	67998	CG	C	0.0228	1427	629	34	15	0.693878	0.306122	Frameshift mutation	UL36
DISS14	75090	G	GT	0.0503	222	318	17	12	0.586207	0.413793	Intergenic	intergenic
DISS14	75308	AC	A	0.1925	190	254	34	99	0.255639	0.744361	Intergenic	intergenic
DISS14	89583	C	CA	0.2705	637	769	248	336	0.424658	0.575342	Intergenic	intergenic
DISS14	89637	G	GT	0.0229	968	1021	29	18	0.617021	0.382979	Intergenic	intergenic
DISS14	94562	T	TG	0.0374	828	691	37	24	0.606557	0.393443	Intergenic	intergenic
DISS14	99238	G	GT	0.091	821	749	105	73	0.589888	0.410112	Intergenic	intergenic
DISS14	99548	CG	C	0.0232	1161	892	26	24	0.52	0.48	Frameshift mutation	UL51
DISS14	108633	C	CTT	0.038	154	20	6	1	0.857143	0.142857	Intergenic	intergenic
DISS14	108640	CCA	C	0.0782	198	26	15	4	0.789474	0.210526	Intergenic	intergenic
DISS14	108644	C	CGGCGGGA	0.1119	189	24	15	15	0.5	0.5	Intergenic	intergenic
DISS14	108653	A	AG	0.0844	243	33	8	19	0.296296	0.703704	Intergenic	intergenic
DISS14	108660	C	CA	0.0345	280	54	8	4	0.666667	0.333333	Intergenic	intergenic
DISS14	108661	C	CGGG	0.0403	280	48	4	10	0.285714	0.714286	Intergenic	intergenic
DISS14	108929	A	AGCGAG	0.0663	576	202	39	20	0.661017	0.338983	Intergenic	intergenic
DISS14	108941	G	GC	0.1412	633	307	128	33	0.795031	0.204969	Intergenic	intergenic
DISS14	109152	AG	A	0.0204	224	683	6	13	0.315789	0.684211	Intergenic	intergenic
DISS14	109277	G	GC	0.0517	62	670	5	37	0.119048	0.880952	Intergenic	intergenic
DISS14	111019	AC	A	0.1293	490	280	64	64	0.5	0.5	Intergenic	intergenic
DISS14	111910	TG	T	0.1576	156	552	19	114	0.142857	0.857143	Intergenic	intergenic
DISS14	112189	TC	T	0.1822	188	475	43	135	0.241573	0.758427	Intergenic	intergenic
DISS14	114746	C	CG	0.0223	114	1583	5	35	0.125	0.875	Intergenic	intergenic
DISS14	114962	G	GC	0.0785	1321	1202	126	102	0.552632	0.447368	Intergenic	intergenic
DISS14	117224	GT	G	0.098	40	52	5	5	0.5	0.5	Intergenic	intergenic
DISS14	123135	TC	T	0.0302	274	1711	9	55	0.140625	0.859375	Intergenic	intergenic
DISS14	123376	A	AC	0.0476	103	56	1	7	0.125	0.875	Intergenic	intergenic
DISS14	123877	AC	A	0.0247	852	777	22	20	0.52381	0.47619	Frameshift mutation	US1
DISS14	124954	CG	C	0.0334	510	321	16	14	0.533333	0.466667	Intergenic	intergenic
DISS14	136048	TG	T	0.1028	629	552	82	65	0.557823	0.442177	Intergenic	intergenic
CNS15	15254	G	GT	0.0328	1674	1855	63	60	0.51	0.49	Intergenic	intergenic
CNS15	25420	G	GT	0.0208	1171	947	27	18	0.6	0.4	Intergenic	intergenic
CNS15	26968	G	GA	0.048	2226	2127	118	115	0.51	0.49	Intergenic	intergenic
CNS15	32740	TC	T	0.1307	669	866	102	151	0.4	0.6	Intergenic	intergenic
CNS15	37143	TG	T	0.1636	1794	398	318	194	0.62	0.38	Intergenic	intergenic
CNS15	39346	G	GT	0.0459	1086	1185	55	56	0.5	0.5	Intergenic	intergenic
CNS15	39533	T	TC	0.023	1768	968	44	21	0.68	0.32	Intergenic	intergenic
CNS15	41509	GC	G	0.0243	2406	1922	71	37	0.66	0.34	Intergenic	intergenic
CNS15	43693	AG	A	0.0244	310	38	7	2	0.78	0.22	Intergenic	intergenic
CNS15	49517	C	CCCGCCG	0.0252	1566	540	44	11	0.8	0.2	Conservative inframe insertion	UL29
CNS15	59237	G	GCCCGCC	0.0223	2682	1506	58	38	0.6	0.4	Disruptive inframe insertion	UL32
CNS15	61923	TG	T	0.0339	264	1154	11	39	0.22	0.78	Intergenic	intergenic
CNS15	62499	G	GAGTTA	0.0281	82	391	4	10	0.29	0.71	Frameshift mutation	UL36
CNS15	62503	G	GC	0.0212	83	370	4	6	0.4	0.6	Frameshift mutation	UL36
CNS15	65550	GGGGCGC	G	0.0235	2468	2005	49	59	0.45	0.55	Conservative inframe deletion	UL36
CNS15	68032	CG	C	0.0457	2761	1191	142	55	0.72	0.28	Frameshift mutation	UL36
CNS15	71456	AC	A	0.1191	770	347	111	50	0.69	0.31	Intergenic	intergenic
CNS15	75118	G	GT	0.0276	784	1253	12	46	0.21	0.79	Intergenic	intergenic
CNS15	75334	AC	A	0.0809	1082	1079	89	112	0.44	0.56	Intergenic	intergenic
CNS15	76999	AC	A	0.0239	2240	1422	56	34	0.62	0.38	Intergenic	intergenic
CNS15	85600	TC	T	0.1497	1087	457	105	215	0.33	0.67	Intergenic	intergenic
CNS15	89667	G	GT	0.1143	1292	690	222	81	0.73	0.27	Intergenic	intergenic
CNS15	91957	GC	G	0.0226	2629	2299	69	45	0.61	0.39	Intergenic	intergenic
CNS15	94597	T	TG	0.063	1497	1103	106	85	0.55	0.45	Intergenic	intergenic
CNS15	99206	GT	G	0.0798	1806	1576	190	147	0.56	0.44	Intergenic	intergenic
CNS15	108615	C	CCACCGGCGGGAT	0.035	1295	193	29	25	0.54	0.46	Intergenic	intergenic
CNS15	108633	C	CGAG	0.0306	888	302	28	11	0.72	0.28	Intergenic	intergenic
CNS15	108762	A	AGCGAG	0.0985	1211	455	148	64	0.7	0.3	Intergenic	intergenic
CNS15	108774	G	GC	0.2324	1265	648	462	140	0.77	0.23	Intergenic	intergenic
CNS15	108983	AG	A	0.0417	676	1558	34	64	0.35	0.65	Intergenic	intergenic
CNS15	109108	GC	G	0.0502	462	1395	26	79	0.25	0.75	Intergenic	intergenic
CNS15	109593	T	TG	0.0378	2895	329	121	13	0.9	0.1	Intergenic	intergenic
CNS15	109857	C	CT	0.0264	204	2841	9	74	0.11	0.89	Intergenic	intergenic
CNS15	110417	CG	C	0.0949	971	237	112	28	0.8	0.2	Intergenic	intergenic
CNS15	110535	A	AG	0.0548	1839	568	110	34	0.76	0.24	Intergenic	intergenic
CNS15	110616	CG	C	0.0223	3349	373	76	9	0.89	0.11	Intergenic	intergenic
CNS15	110798	TC	T	0.0421	1582	1598	68	79	0.46	0.54	Intergenic	intergenic
CNS15	110890	AC	A	0.0298	1319	2185	43	69	0.38	0.62	Intergenic	intergenic
CNS15	111015	C	CG	0.0253	344	2956	17	69	0.2	0.8	Intergenic	intergenic
CNS15	111409	C	CCCT	0.0231	1524	2149	36	53	0.4	0.6	Intergenic	intergenic
CNS15	111965	C	CCT	0.0596	133	132	8	9	0.47	0.53	Intergenic	intergenic
CNS15	112088	C	CGCCA	0.0213	1351	437	26	13	0.67	0.33	Intergenic	intergenic
CNS15	112332	GT	G	0.0222	3891	1710	92	36	0.72	0.28	Intergenic	intergenic
CNS15	112457	TC	T	0.0366	868	2228	48	72	0.4	0.6	Intergenic	intergenic
CNS15	113278	C	CG	0.0222	9	298	1	6	0.14	0.86	Frameshift mutation	RL2
CNS15	116589	G	GCCT	0.0662	165	113	18	2	0.9	0.1	Conservative inframe insertion	RL1
CNS15	122413	G	GTCGGCA	0.0263	3248	2405	69	84	0.45	0.55	Disruptive inframe insertion	RS1
CNS15	122728	TG	T	0.126	1460	324	205	93	0.69	0.31	Intergenic	intergenic
CNS15	125522	GA	G	0.0289	1435	545	47	12	0.8	0.2	Intergenic	intergenic
CNS15	125660	C	CG	0.0416	916	655	41	30	0.58	0.42	Intergenic	intergenic
CNS15	125930	CGCCGGG	C	0.0202	817	345	20	4	0.83	0.17	Conservative inframe deletion	US2
CNS15	128308	AG	A	0.0286	2011	2103	56	67	0.46	0.54	Intergenic	intergenic
CNS15	130496	GGT	G	0.0298	836	919	31	23	0.57	0.43	Intergenic	intergenic
CNS15	131253	TG	T	0.1514	144	536	22	125	0.15	0.85	Intergenic	intergenic
CNS15	131490	GT	G	0.0201	2398	815	45	21	0.68	0.32	Intergenic	intergenic
CNS15	134182	CG	C	0.0506	1306	607	70	43	0.62	0.38	Intergenic	intergenic
CNS15	136763	TG	T	0.0769	939	1026	77	97	0.44	0.56	Intergenic	intergenic
CNS15	136778	GA	G	0.0334	916	1225	28	46	0.38	0.62	Intergenic	intergenic
CNS15	136815	A	AC	0.0353	980	957	34	37	0.48	0.52	Intergenic	intergenic
CNS15	136820	C	CG	0.0259	1016	988	32	22	0.59	0.41	Intergenic	intergenic
CNS15	136932	G	GC	0.1923	939	230	394	51	0.89	0.11	Intergenic	intergenic
CNS15	138540	G	GACATGGTGTCCCGTCCACGA	0.0325	22	243	3	16	0.16	0.84	Frameshift mutation	US10
CNS17	15260	G	GT	0.0452	528	748	27	34	0.442623	0.557377	Intergenic	intergenic
CNS17	20684	G	GC	0.0271	1080	1066	31	30	0.508197	0.491803	Intergenic	intergenic
CNS17	25640	G	GT	0.0853	959	434	94	38	0.712121	0.287879	Intergenic	intergenic
CNS17	26973	G	GA	0.0687	906	945	67	77	0.465278	0.534722	Intergenic	intergenic
CNS17	32745	TC	T	0.0969	391	508	28	76	0.269231	0.730769	Intergenic	intergenic
CNS17	37147	TG	T	0.0387	1177	929	53	35	0.602273	0.397727	Intergenic	intergenic
CNS17	39346	G	GT	0.1102	325	411	56	51	0.523364	0.476636	Intergenic	intergenic
CNS17	39380	TC	T	0.0218	120	319	4	6	0.4	0.6	Intergenic	intergenic
CNS17	41564	A	AC	0.0216	643	1075	8	31	0.205128	0.794872	Intergenic	intergenic
CNS17	43542	TG	T	0.0938	97	153	16	11	0.592593	0.407407	Intergenic	intergenic
CNS17	60508	AG	A	0.146	703	79	138	22	0.8625	0.1375	Intergenic	intergenic
CNS17	71428	C	CT	0.0209	285	322	7	6	0.538462	0.461538	Intergenic	intergenic
CNS17	71461	AC	A	0.099	250	97	33	8	0.804878	0.195122	Intergenic	intergenic
CNS17	75339	AC	A	0.0378	431	609	16	26	0.380952	0.619048	Intergenic	intergenic
CNS17	76834	TC	T	0.0445	473	330	20	19	0.512821	0.487179	Intergenic	intergenic
CNS17	85606	TC	T	0.1788	421	307	65	112	0.367232	0.632768	Intergenic	intergenic
CNS17	89673	G	GT	0.0472	765	826	43	37	0.5375	0.4625	Intergenic	intergenic
CNS17	94600	T	TG	0.0702	588	377	50	30	0.625	0.375	Intergenic	intergenic
CNS17	96176	AG	A	0.097	57	47	9	4	0.692308	0.307692	Intergenic	intergenic
CNS17	99229	G	GT	0.0272	848	875	29	20	0.591837	0.408163	Intergenic	intergenic
CNS17	106611	AC	A	0.0727	433	587	25	60	0.294118	0.705882	Intergenic	intergenic
CNS17	108601	GC	G	0.0623	1003	114	51	28	0.64557	0.35443	Intergenic	intergenic
CNS17	108602	C	CCG	0.041	965	106	37	13	0.74	0.26	Intergenic	intergenic
CNS17	108628	CG	C	0.0215	761	269	20	3	0.869565	0.130435	Intergenic	intergenic
CNS17	108813	AG	A	0.0397	183	775	8	33	0.195122	0.804878	Intergenic	intergenic
CNS17	108939	GC	G	0.1333	131	325	21	57	0.269231	0.730769	Intergenic	intergenic
CNS17	110326	AG	A	0.0999	464	135	60	12	0.833333	0.166667	Intergenic	intergenic
CNS17	110682	A	AC	0.0354	410	512	23	12	0.657143	0.342857	Intergenic	intergenic
CNS17	112778	G	GT	0.0303	1510	707	54	16	0.771429	0.228571	Intergenic	intergenic
CNS17	122638	TG	T	0.0719	693	226	52	28	0.65	0.35	Intergenic	intergenic
CNS17	132073	T	TG	0.0436	106	726	5	35	0.125	0.875	Intergenic	intergenic
CNS17	135735	AC	A	0.0314	36	583	2	19	0.0952381	0.904762	Frameshift mutation	US8
CNS17	137568	C	CT	0.0585	443	621	35	33	0.514706	0.485294	Intergenic	intergenic
CNS17	137577	T	TG	0.027	479	681	14	19	0.424242	0.575758	Intergenic	intergenic
CNS17	137632	C	CG	0.0399	549	577	26	22	0.541667	0.458333	Intergenic	intergenic
CNS17	137742	GC	G	0.1358	526	388	91	76	0.54491	0.45509	Intergenic	intergenic
CNS17	139349	G	GAC	0.0447	3	133	2	12	0.142857	0.857143	Frameshift mutation	US10
SEM18	25379	T	TC	0.1986	2157	498	293	408	0.417974	0.582026	Intergenic	intergenic
SEM18	25426	TC	T	0.1641	823	1434	209	301	0.409804	0.590196	Intergenic	intergenic
SEM18	25643	G	GT	0.0773	3886	1930	370	138	0.728346	0.271654	Intergenic	intergenic
SEM18	26976	GAAAAAAAAAA	G	0.0733	1190	570	110	54	0.670732	0.329268	Intergenic	intergenic
SEM18	31306	C	CCAA	0.6078	91	578	118	925	0.113135	0.886865	Intergenic	intergenic
SEM18	31311	A	AACAGGCGAG	0.1123	156	1263	28	152	0.155556	0.844444	Intergenic	intergenic
SEM18	31316	A	AGGGGAGG	0.1758	70	669	24	195	0.109589	0.890411	Intergenic	intergenic
SEM18	32905	T	TC	0.1029	2079	2475	211	354	0.373451	0.626549	Intergenic	intergenic
SEM18	44031	GC	G	0.0389	2530	618	112	21	0.842105	0.157895	Intergenic	intergenic
SEM18	53573	CCTT	C	0.0209	14118	8089	82	403	0.169072	0.830928	Intergenic	intergenic
SEM18	62861	C	CAGGG	0.0316	449	5	13	2	0.866667	0.133333	Frameshift mutation	UL36
SEM18	72159	AC	A	0.0404	1815	725	80	33	0.707965	0.292035	Intergenic	intergenic
SEM18	72169	C	CA	0.0732	1785	900	137	104	0.568465	0.431535	Intergenic	intergenic
SEM18	75816	T	TG	0.0282	1281	3373	48	92	0.342857	0.657143	Intergenic	intergenic
SEM18	76022	ACCACCACCCCCCCCACAACT	A	0.3992	1520	795	398	1234	0.243873	0.756127	Intergenic	intergenic
SEM18	76047	C	CGTTGGCG	0.0435	1658	2130	73	104	0.412429	0.587571	Intergenic	intergenic
SEM18	86363	T	TC	0.0411	4428	3035	200	127	0.611621	0.388379	Intergenic	intergenic
SEM18	86773	G	GC	0.0331	3504	3700	121	128	0.485944	0.514056	Frameshift mutation	UL43
SEM18	90381	C	CA	0.0301	2655	3694	80	120	0.4	0.6	Intergenic	intergenic
SEM18	90434	G	GT	0.0474	3359	3308	192	144	0.571429	0.428571	Intergenic	intergenic
SEM18	100015	G	GT	0.36	2610	2578	1612	1405	0.534306	0.465694	Intergenic	intergenic
SEM18	107399	AC	A	0.1625	1987	1614	163	683	0.192671	0.807329	Intergenic	intergenic
SEM18	109700	GC	G	0.0415	8890	3006	219	325	0.402574	0.597426	Intergenic	intergenic
SEM18	109701	C	CG	0.0296	8782	2917	137	245	0.358639	0.641361	Intergenic	intergenic
SEM18	109741	G	GC	0.1798	3917	4500	743	1251	0.372618	0.627382	Intergenic	intergenic
SEM18	110450	G	GC	0.2815	587	188	255	82	0.756677	0.243323	Intergenic	intergenic
SEM18	111898	T	TC	0.0433	4749	936	222	40	0.847328	0.152672	Intergenic	intergenic
SEM18	112108	TC	T	0.1517	1053	1614	175	370	0.321101	0.678899	Intergenic	intergenic
SEM18	112203	AC	A	0.3429	1254	1435	687	1004	0.406268	0.593732	Intergenic	intergenic
SEM18	114688	T	TC	0.031	200	16	6	1	0.857143	0.142857	Frameshift mutation	RL2
SEM18	125324	AC	A	0.0281	3480	3143	109	86	0.558974	0.441026	Frameshift mutation	US1
SEM18	126402	CG	C	0.035	1958	1359	72	54	0.571429	0.428571	Intergenic	intergenic
SEM18	131993	TG	T	0.1	571	2486	57	320	0.151194	0.848806	Intergenic	intergenic
SEM18	135647	T	TC	0.0216	862	2985	62	24	0.72093	0.27907	Frameshift mutation	US8
SEM18	137498	TG	T	0.0439	2836	2162	126	114	0.525	0.475	Intergenic	intergenic
SEM18	137554	C	CG	0.0694	2423	2035	194	170	0.532967	0.467033	Intergenic	intergenic
SEM18	137665	G	GC	0.0404	3135	2655	161	89	0.644	0.356	Intergenic	intergenic
SEM18	139258	C	CAAGACATGGTGTCCCGTCCACG	0.0379	111	1147	5	45	0.1	0.9	Frameshift mutation	US10
DISS29	8800	CTG	C	0.0218	594	347	11	10	0.52381	0.47619	Intergenic	intergenic
DISS29	13030	C	CGGA	0.0808	667	379	71	22	0.763441	0.236559	Inframe insertion	UL9
DISS29	15255	G	GT	0.2265	342	249	113	77	0.594737	0.405263	Intergenic	intergenic
DISS29	16564	CCCGGCG	C	0.0256	763	455	18	14	0.5625	0.4375	Disruptive inframe deletion	UL12
DISS29	20678	G	GCCC	0.1253	462	375	85	65	0.566667	0.433333	Intergenic	intergenic
DISS29	20694	C	CGG	0.1131	564	504	66	71	0.481752	0.518248	Intergenic	intergenic
DISS29	22338	AGCC	A	0.0709	741	360	64	20	0.761905	0.238095	Disruptive inframe deletion	UL17
DISS29	24089	TG	T	0.343	274	382	217	126	0.632653	0.367347	Intergenic	intergenic
DISS29	25376	TC	T	0.3333	69	78	59	24	0.710843	0.289157	Frameshift mutation	UL15
DISS29	26515	TC	T	0.241	296	86	95	32	0.748031	0.251969	Intergenic	intergenic
DISS29	26690	G	GAC	0.0817	443	85	37	10	0.787234	0.212766	Intergenic	intergenic
DISS29	26771	G	GTT	0.2112	432	257	178	44	0.801802	0.198198	Intergenic	intergenic
DISS29	27864	TG	T	0.2749	452	237	200	62	0.763359	0.236641	Intergenic	intergenic
DISS29	28030	CT	C	0.3025	440	356	274	73	0.789625	0.210375	Intergenic	intergenic
DISS29	28104	G	GAA	0.222	420	311	141	127	0.526119	0.473881	Intergenic	intergenic
DISS29	32391	CA	C	0.2528	393	366	211	82	0.720137	0.279863	Intergenic	intergenic
DISS29	32464	AAAAG	A	0.0222	651	406	20	4	0.833333	0.166667	Intergenic	intergenic
DISS29	33875	TC	T	0.1305	252	387	33	68	0.326733	0.673267	Intergenic	intergenic
DISS29	37652	C	CGGGCGGCCCCGG	0.0586	775	423	56	20	0.736842	0.263158	Inframe insertion	UL22
DISS29	38277	TGGGG	T	0.2536	338	203	196	66	0.748092	0.251908	Intergenic	intergenic
DISS29	40478	GT	G	0.1293	248	184	51	21	0.708333	0.291667	Intergenic	intergenic
DISS29	40665	T	TC	0.3127	341	215	235	28	0.893536	0.106464	Intergenic	intergenic
DISS29	43628	GTCT	G	0.2785	528	379	273	79	0.775568	0.224432	Inframe deletion	UL26
DISS29	44673	TG	T	0.341	94	93	62	42	0.596154	0.403846	Intergenic	intergenic
DISS29	44927	C	CGGGGTTGGTTT	0.2558	197	122	100	22	0.819672	0.180328	Intergenic	intergenic
DISS29	44999	CCA	C	0.3395	245	112	140	44	0.76087	0.23913	Intergenic	intergenic
DISS29	45090	CCCCTT	C	0.0364	225	278	9	10	0.473684	0.526316	Intergenic	intergenic
DISS29	50207	T	TG	0.1776	297	371	140	23	0.858896	0.141104	Intergenic	intergenic
DISS29	50284	TCGCC	T	0.0211	93	417	7	4	0.636364	0.363636	Intergenic	intergenic
DISS29	50350	TC	T	0.352	50	200	32	106	0.231884	0.768116	Intergenic	intergenic
DISS29	50379	AC	A	0.2118	21	177	20	48	0.294118	0.705882	Intergenic	intergenic
DISS29	54263	C	CTGGGGG	0.1671	689	268	163	35	0.823232	0.176768	Intergenic	intergenic
DISS29	54353	C	CG	0.1202	898	415	135	53	0.718085	0.281915	Intergenic	intergenic
DISS29	54519	C	CGCG	0.0315	1189	640	8	53	0.131148	0.868852	Intergenic	intergenic
DISS29	54726	TG	T	0.1649	337	145	20	90	0.181818	0.818182	Intergenic	intergenic
DISS29	54732	G	GCTGGTGA	0.3453	220	227	197	43	0.820833	0.179167	Intergenic	intergenic
DISS29	54761	GGGGT	G	0.2366	307	409	151	74	0.671111	0.328889	Intergenic	intergenic
DISS29	56741	AGGC	A	0.5228	46	277	275	80	0.774648	0.225352	Inframe deletion	UL30
DISS29	56825	ACGAGGC	A	0.3459	199	302	176	90	0.661654	0.338346	Inframe deletion	UL30
DISS29	60354	GCCCGCC	G	0.1919	522	319	144	56	0.72	0.28	Disruptive inframe deletion	UL32
DISS29	62263	GGGCGGT	G	0.0696	456	397	44	20	0.6875	0.3125	Inframe deletion	UL34
DISS29	62972	G	GC	0.0308	379	405	17	8	0.68	0.32	Intergenic	intergenic
DISS29	63045	T	TG	0.1024	100	267	19	24	0.44186	0.55814	Intergenic	intergenic
DISS29	66656	G	GGGGCGC	0.1756	518	378	124	69	0.642487	0.357513	Inframe insertion	UL36
DISS29	76228	G	GT	0.0447	184	169	9	8	0.529412	0.470588	Intergenic	intergenic
DISS29	76433	CCCA	C	0.0953	560	270	20	68	0.227273	0.772727	Intergenic	intergenic
DISS29	77933	CT	C	0.0393	317	195	4	17	0.190476	0.809524	Intergenic	intergenic
DISS29	77945	CCCT	C	0.0512	246	195	3	21	0.125	0.875	Intergenic	intergenic
DISS29	78804	CTCGGGCCCG	C	0.0859	452	408	55	26	0.679012	0.320988	Inframe deletion	UL39
DISS29	86708	TC	T	0.2274	516	316	200	57	0.77821	0.22179	Intergenic	intergenic
DISS29	86771	A	AC	0.3787	350	332	250	170	0.595238	0.404762	Intergenic	intergenic
DISS29	87117	G	GC	0.0211	562	452	11	11	0.5	0.5	Frameshift mutation	UL43
DISS29	90642	C	CCCCCTCCCCA	0.2071	326	369	134	71	0.653659	0.346341	Intergenic	intergenic
DISS29	90701	TC	T	0.2129	329	370	130	81	0.616114	0.383886	Intergenic	intergenic
DISS29	90709	C	CA	0.0477	456	463	26	22	0.541667	0.458333	Intergenic	intergenic
DISS29	90761	G	GT	0.0475	464	442	21	28	0.428571	0.571429	Intergenic	intergenic
DISS29	90792	GA	G	0.0832	492	401	40	41	0.493827	0.506173	Intergenic	intergenic
DISS29	90849	ATT	A	0.3585	343	238	200	142	0.584795	0.415205	Intergenic	intergenic
DISS29	91255	A	AGGC	0.09	275	390	46	20	0.69697	0.30303	Inframe insertion	UL46
DISS29	95264	A	AG	0.2435	260	84	95	18	0.840708	0.159292	Intergenic	intergenic
DISS29	95537	A	AC	0.346	360	113	191	64	0.74902	0.25098	Intergenic	intergenic
DISS29	95686	TG	T	0.3911	172	276	184	134	0.578616	0.421384	Intergenic	intergenic
DISS29	100706	GTT	G	0.2135	379	356	174	66	0.725	0.275	Intergenic	intergenic
DISS29	108088	A	AC	0.0328	259	320	9	12	0.428571	0.571429	Frameshift mutation	UL54
DISS29	108933	AC	A	0.1375	146	42	6	27	0.181818	0.818182	Intergenic	intergenic
DISS29	110754	G	GC	0.0672	31	79	5	3	0.625	0.375	Intergenic	intergenic
DISS29	110759	G	GT	0.1333	25	63	5	9	0.357143	0.642857	Intergenic	intergenic
DISS29	110967	GC	G	0.0579	537	67	30	9	0.769231	0.230769	Intergenic	intergenic
DISS29	110968	C	CG	0.0233	527	65	7	8	0.466667	0.533333	Intergenic	intergenic
DISS29	111007	GCC	G	0.0539	311	129	17	11	0.607143	0.392857	Intergenic	intergenic
DISS29	111013	CCCCCA	C	0.0891	337	119	14	32	0.304348	0.695652	Intergenic	intergenic
DISS29	111141	C	CG	0.092	98	126	15	8	0.652174	0.347826	Intergenic	intergenic
DISS29	111181	AG	A	0.1735	64	289	26	54	0.325	0.675	Intergenic	intergenic
DISS29	111309	GC	G	0.1528	56	104	11	24	0.314286	0.685714	Intergenic	intergenic
DISS29	111723	C	CG	0.0783	253	73	21	9	0.7	0.3	Intergenic	intergenic
DISS29	111731	C	CCGCCGCCA	0.0428	290	89	10	7	0.588235	0.411765	Intergenic	intergenic
DISS29	111749	CG	C	0.0209	216	107	4	3	0.571429	0.428571	Intergenic	intergenic
DISS29	111762	GCC	G	0.1566	143	102	42	10	0.807692	0.192308	Intergenic	intergenic
DISS29	111768	CCCCCA	C	0.1881	159	106	39	24	0.619048	0.380952	Intergenic	intergenic
DISS29	111896	C	CG	0.385	129	96	128	21	0.85906	0.14094	Intergenic	intergenic
DISS29	111936	AG	A	0.262	179	80	94	32	0.746032	0.253968	Intergenic	intergenic
DISS29	112062	G	GC	0.0955	264	115	27	18	0.6	0.4	Intergenic	intergenic
DISS29	112373	GT	G	0.0241	633	9	14	2	0.875	0.125	Intergenic	intergenic
DISS29	112487	G	GTT	0.088	903	111	89	15	0.855769	0.144231	Intergenic	intergenic
DISS29	112753	CT	C	0.0894	114	841	15	79	0.159574	0.840426	Intergenic	intergenic
DISS29	113179	TTCTC	T	0.1845	110	11	21	10	0.677419	0.322581	Intergenic	intergenic
DISS29	113310	CGG	C	0.1773	146	35	52	12	0.8125	0.1875	Intergenic	intergenic
DISS29	113428	AGG	A	0.2902	82	85	70	31	0.693069	0.306931	Intergenic	intergenic
DISS29	113470	G	GGGAAAA	0.226	89	16	19	28	0.404255	0.595745	Intergenic	intergenic
DISS29	113523	G	GGGGGGGC	0.0396	299	36	13	2	0.866667	0.133333	Intergenic	intergenic
DISS29	113734	A	AC	0.2576	260	145	92	52	0.638889	0.361111	Intergenic	intergenic
DISS29	113777	TC	T	0.082	58	216	6	20	0.230769	0.769231	Intergenic	intergenic
DISS29	113854	A	AC	0.1037	28	196	6	22	0.214286	0.785714	Intergenic	intergenic
DISS29	114026	A	AC	0.1317	385	101	54	25	0.683544	0.316456	Intergenic	intergenic
DISS29	114119	G	GGTA	0.3045	545	120	224	75	0.749164	0.250836	Intergenic	intergenic
DISS29	114151	C	CG	0.5122	147	196	161	217	0.425926	0.574074	Intergenic	intergenic
DISS29	114628	TC	T	0.4549	81	406	95	314	0.232274	0.767726	Intergenic	intergenic
DISS29	114963	TCC	T	0.313	36	291	25	144	0.147929	0.852071	Intergenic	intergenic
DISS29	115074	G	GT	0.1871	687	330	197	94	0.676976	0.323024	Intergenic	intergenic
DISS29	115157	T	TC	0.0399	1053	311	13	51	0.203125	0.796875	Intergenic	intergenic
DISS29	115905	C	CGGAGGA	0.0227	200	772	12	11	0.521739	0.478261	Inframe insertion	RL2
DISS29	115929	A	AGGCGGC	0.111	102	590	38	49	0.436782	0.563218	Inframe insertion	RL2
DISS29	117790	C	CG	0.0821	146	1175	38	81	0.319328	0.680672	Intergenic	intergenic
DISS29	117984	C	CAGGG	0.0792	927	807	99	51	0.66	0.34	Intergenic	intergenic
DISS29	118296	GTC	G	0.2754	914	731	470	156	0.750799	0.249201	Intergenic	intergenic
DISS29	119278	TGGGCCC	T	0.1853	149	61	41	7	0.854167	0.145833	Disruptive inframe deletion	RL1
DISS29	120031	C	CGG	0.0855	79	24	8	2	0.8	0.2	Frameshift mutation	RL1
DISS29	120256	A	AC	0.3623	146	63	93	32	0.744	0.256	Intergenic	intergenic
DISS29	120303	GT	G	0.175	145	53	17	25	0.404762	0.595238	Intergenic	intergenic
DISS29	120590	G	GC	0.323	147	24	60	23	0.722892	0.277108	Intergenic	intergenic
DISS29	120709	G	GGCC	0.066	44	130	10	4	0.714286	0.285714	Intergenic	intergenic
DISS29	122818	G	GGCGC	0.1382	95	11	15	2	0.882353	0.117647	Frameshift mutation	RS1
DISS29	122821	C	CAG	0.3097	44	9	31	4	0.885714	0.114286	Frameshift mutation	RS1
DISS29	122834	G	GAAGC	0.6049	76	7	131	16	0.891156	0.108844	Frameshift mutation	RS1
DISS29	123907	GTCA	G	0.1599	760	180	131	49	0.727778	0.272222	Disruptive inframe deletion	RS1
DISS29	123910	A	ATCGTCG	0.0854	692	101	27	54	0.333333	0.666667	Disruptive inframe insertion	RS1
DISS29	124365	G	GCGTCGT	0.0609	104	509	19	21	0.475	0.525	Inframe insertion	RS1
DISS29	124857	ATCGTCG	A	0.4329	374	108	103	284	0.26615	0.73385	Intergenic	intergenic
DISS29	125110	GCAT	G	0.3888	300	147	164	121	0.575439	0.424561	Intergenic	intergenic
DISS29	125321	G	GCGTCGT	0.0781	829	171	76	10	0.883721	0.116279	Intergenic	intergenic
DISS29	125386	C	CGGGG	0.1024	678	160	91	10	0.90099	0.0990099	Intergenic	intergenic
DISS29	125392	G	GGGGGTCTTCT	0.2092	505	86	146	55	0.726368	0.273632	Intergenic	intergenic
DISS29	125442	G	GTC	0.0768	362	581	14	65	0.177215	0.822785	Intergenic	intergenic
DISS29	125595	CG	C	0.2542	217	535	144	113	0.560311	0.439689	Intergenic	intergenic
DISS29	126727	CG	C	0.0644	326	35	19	6	0.76	0.24	Intergenic	intergenic
DISS29	126730	G	GAC	0.037	332	76	14	2	0.875	0.125	Intergenic	intergenic
DISS29	126734	A	ACGGGACCC	0.2792	187	60	110	19	0.852713	0.147287	Intergenic	intergenic
DISS29	127164	AC	A	0.0235	618	413	16	9	0.64	0.36	Frameshift mutation	US1
DISS29	128177	CAAA	C	0.1829	359	112	94	34	0.734375	0.265625	Intergenic	intergenic
DISS29	128245	C	CG	0.2488	206	209	87	75	0.537037	0.462963	Intergenic	intergenic
DISS29	128514	C	CGCCGGG	0.2158	251	159	86	29	0.747826	0.252174	Inframe insertion	US2
DISS29	130884	AGG	A	0.3109	352	411	247	123	0.667568	0.332432	Intergenic	intergenic
DISS29	132242	CGCG	C	0.3252	150	346	141	98	0.589958	0.410042	Inframe deletion	US4
DISS29	133078	T	TG	0.302	245	244	157	65	0.707207	0.292793	Intergenic	intergenic
DISS29	136185	GCCCGCA	G	0.3029	163	267	67	122	0.354497	0.645503	Inframe deletion	US7
DISS29	136658	T	TC	0.2351	333	378	101	120	0.457014	0.542986	Intergenic	intergenic
DISS29	136767	C	CG	0.0917	417	315	55	33	0.625	0.375	Intergenic	intergenic
DISS29	139344	T	TG	0.1723	342	373	114	58	0.662791	0.337209	Intergenic	intergenic
DISS29	139355	GA	G	0.0938	467	402	43	47	0.477778	0.522222	Intergenic	intergenic
DISS29	139391	C	CG	0.1178	451	392	84	29	0.743363	0.256637	Intergenic	intergenic
DISS29	139397	C	CG	0.0542	466	395	30	24	0.555556	0.444444	Intergenic	intergenic
DISS29	139558	G	GCCCC	0.0429	370	312	23	12	0.657143	0.342857	Intergenic	intergenic
DISS29	141159	C	CAAGACATGGTGTCCCGTCCACG	0.0295	58	172	2	5	0.285714	0.714286	Frameshift mutation	US10
DISS29	141161	A	AGACATGGTGTCCCGTCCAC	0.0873	39	97	2	18	0.1	0.9	Frameshift mutation	US10
DISS29	141162	G	GACATGGTGT	0.0476	30	103	3	8	0.272727	0.727273	Inframe insertion	US10
